# Supplementary material for: Healthcare Workers Who Work With COVID-19 Patients Are More Physically Exhausted and Have More Sleep Problems
Source: Front Psychol. 2021 Jan 8;11:625626. doi: 10.3389/fpsyg.2020.625626 (PMC7820541; doi:10.3389/fpsyg.2020.625626)
Supplement: Supplementary file 1 [file Table_1.XLSX]

## Sheet: Dataset - Healthcare worker wel
ID	Kenmerken_contact_patienten_covid19	Sufficient_protective_equipment	Leadership_role	Gender	Age	Living_alone	Healthcare_industry	Physical_exhaustion	Mental_exhaustion	Sleep_problems	General_health
1	2	2	0	0	45	0	2	2.2	1	1.33333	6
2	1	#NULL!	0	0	45	0	3	2.4	2.6	3	8
3	1	#NULL!	0	0	38	1	5	1.2	1	1.66667	9
4	1	#NULL!	0	0	43	0	1	2.4	2	1.33333	7
5	1	#NULL!	0	1	60	0	5	1.8	2.2	2.66667	6
6	1	#NULL!	0	1	62	1	2	2	1.6	2	7
7	1	#NULL!	1	1	56	1	5	1.4	2.8	1.33333	8
8	1	#NULL!	0	0	36	0	3	1.6	2.2	2	6
9	2	1	0	0	51	0	1	2.6	1.4	3	8
10	1	#NULL!	1	0	66	1	5	3.4	3	2.66667	5
11	2	1	0	0	45	0	2	3.4	4	4	6
12	1	#NULL!	0	0	48	0	4	1.6	1.6	2	8
13	2	1	0	0	34	0	1	2.2	1.2	1.66667	8
14	2	1	0	0	49	0	1	4	3.8	3.66667	8
15	1	#NULL!	1	0	38	0	1	1.2	1.4	1	8
16	1	#NULL!	1	0	47	0	1	1.8	2	2.66667	7
17	2	1	0	0	60	0	2	2	1.8	2.33333	9
18	2	2	0	1	59	0	3	3.4	3.8	2	7
19	2	1	0	0	62	1	2	2.4	2.6	2.66667	7
20	1	#NULL!	0	0	47	0	4	3.6	1.6	3	7
21	2	1	0	0	65	0	1	2.2	2.2	4.33333	7
22	1	#NULL!	1	1	62	0	4	1.6	1	1	10
23	1	#NULL!	1	0	51	0	4	2.4	3.4	2.66667	5
24	1	#NULL!	1	0	38	1	3	2	3	2.66667	8
25	2	1	0	0	26	1	1	1.6	1.4	1.66667	8
26	1	#NULL!	1	1	63	0	2	1.6	1.4	1	8
27	1	#NULL!	0	0	59	0	3	1.4	1.6	1.33333	8
28	2	1	0	0	49	0	1	2.8	2.6	3	7
29	2	1	0	0	56	0	1	1.6	1	1	9
30	1	#NULL!	0	1	50	0	1	1.6	1.4	3	5
31	2	1	0	0	55	0	1	3.4	2	2	5
32	2	1	0	0	50	0	1	5	5	2.33333	2
33	1	#NULL!	0	1	48	0	3	2.8	1.6	2	8
34	2	2	0	1	62	0	1	4.6	4.4	3	3
35	1	#NULL!	0	0	42	0	2	3	2	2	8
36	1	#NULL!	0	0	51	0	2	1.4	1.8	2.33333	10
37	1	#NULL!	0	0	52	1	2	1.4	1.4	2	10
38	2	1	0	0	55	0	1	2.4	1.6	2.33333	7
39	1	#NULL!	1	1	63	0	3	1.4	1.4	2	8
40	1	#NULL!	0	0	46	0	1	1.6	1.8	2.33333	8
41	2	1	0	0	67	0	2	1.8	2.2	2	8
42	2	1	1	0	48	0	1	2.4	1.8	1.66667	8
43	2	1	0	0	54	1	1	2.6	2.2	4	7
44	1	#NULL!	0	0	43	1	3	3.4	2.6	3.66667	7
45	2	1	0	0	58	0	1	2.2	1.4	1.66667	9
46	1	#NULL!	0	0	51	0	4	1.2	1	1.33333	10
47	2	1	0	0	64	1	2	2.4	1.6	1.33333	7
48	1	#NULL!	0	0	60	0	1	3.2	2.4	2.66667	8
49	1	#NULL!	0	0	58	0	4	1	1.2	2	8
50	1	#NULL!	0	0	38	1	4	3.8	2.4	2.33333	7
51	1	#NULL!	0	0	36	0	3	1.2	1	1	9
52	1	#NULL!	0	0	36	0	3	1.4	1.2	3.33333	8
53	2	1	0	1	35	0	2	1.4	1.8	1.66667	8
54	1	#NULL!	0	0	48	0	3	1.8	2.2	1.66667	7
55	1	#NULL!	0	0	37	0	3	2.2	2.8	1	8
56	1	#NULL!	1	0	31	0	3	1.6	1.6	2	7
57	1	#NULL!	0	0	24	0	1	1.6	1.4	3.66667	7
58	1	#NULL!	0	0	31	0	5	1.8	1.6	1.33333	8
59	1	#NULL!	0	0	57	1	3	1.2	1	2	8
60	1	#NULL!	0	0	21	0	2	2	1.8	2	9
61	1	#NULL!	1	1	50	0	3	2	1.8	2.33333	8
62	1	#NULL!	1	0	45	0	2	1.2	2.4	2.33333	6
63	1	#NULL!	0	0	49	0	4	4	4	4	7
64	2	1	0	0	48	0	2	3	2.8	2	8
65	2	1	0	0	43	0	1	2.4	2.4	4	8
66	1	#NULL!	0	0	60	0	2	1.4	1.2	2	8
67	2	1	0	0	39	0	1	3.2	2.4	3	8
68	2	1	0	0	49	0	2	1.8	1.8	3.33333	8
69	2	1	0	0	25	0	1	1	1.2	2	10
70	1	#NULL!	0	1	54	0	4	2.2	3.4	2.66667	8
71	2	1	0	0	50	0	1	2	2	3	7
72	1	#NULL!	0	0	58	0	4	2	1.8	2.66667	8
73	2	1	0	0	61	0	1	3.6	2.4	1.66667	7
74	2	1	0	0	39	0	1	3	3	1.66667	8
75	2	1	1	0	65	1	2	1.8	1	2	10
76	1	#NULL!	1	0	61	0	3	2.8	3.4	2.66667	7
77	1	#NULL!	0	0	57	0	2	2.6	2.2	1	9
78	2	2	0	0	32	0	4	2.6	2.8	2.66667	7
79	1	#NULL!	0	0	63	0	3	2.6	2.4	2	7
80	2	1	0	0	28	0	3	1.6	2	1.66667	7
81	2	1	0	0	29	1	1	3.8	3.8	3	7
82	1	#NULL!	0	0	61	1	3	2.2	2.6	3.33333	8
83	1	#NULL!	0	0	67	1	1	1	1	2.33333	9
84	1	#NULL!	0	0	62	0	1	3	2.6	4	6
85	2	1	1	0	60	1	2	2.2	3	2	8
86	1	#NULL!	0	0	41	0	3	2.6	3.2	2	6
87	2	1	0	0	29	0	1	1.8	1.6	1.66667	8
88	2	1	1	1	35	1	2	2	2.2	1.66667	8
89	1	#NULL!	1	0	39	1	4	1.8	1.6	1.66667	8
90	2	1	0	0	42	0	1	1.4	1	1	9
91	1	#NULL!	0	0	53	0	4	3	2.6	2	7
92	1	#NULL!	0	0	54	0	4	3	2	3	6
93	1	#NULL!	0	0	43	1	4	2.4	3	3	7
94	1	#NULL!	0	0	65	1	3	3	3.8	2.33333	4
95	1	#NULL!	0	0	64	0	1	1	1.2	3	8
96	1	#NULL!	0	0	58	0	2	1.4	1.2	1.33333	8
97	2	1	1	0	62	0	2	3.6	2.6	3.33333	6
98	1	#NULL!	0	0	33	0	3	1.8	1.4	1.66667	7
99	1	#NULL!	0	0	54	0	1	1.8	2.2	2.66667	7
100	1	#NULL!	0	0	37	0	4	2.2	1.6	2	8
101	1	#NULL!	0	0	65	1	2	2.2	2	2.66667	7
102	2	1	1	0	24	1	4	1.8	2	1.66667	9
103	2	1	0	0	50	1	1	1.4	1.4	1.66667	8
104	1	#NULL!	0	0	64	1	4	1.6	1.4	1.33333	8
105	1	#NULL!	0	0	52	0	4	2.6	2.8	1.33333	7
106	1	#NULL!	0	0	63	0	1	2.4	2.2	2.66667	8
107	2	1	0	0	54	0	1	2	2.4	2.33333	7
108	2	2	0	0	51	0	3	3	2.4	4	8
109	2	1	0	0	59	1	1	4	3.6	5	5
110	1	#NULL!	0	0	24	0	3	1.6	2.2	3.33333	8
111	2	1	0	0	44	0	4	1.8	1.8	1	8
112	1	#NULL!	0	0	57	0	3	2	2	3.33333	7
113	1	#NULL!	0	0	52	0	4	2.4	2.8	2	7
114	1	#NULL!	0	0	37	0	3	1.8	1.4	3	8
115	2	1	0	0	53	0	1	1.8	1	1.33333	10
116	1	#NULL!	1	0	45	0	3	1.4	1.6	2	8
117	1	#NULL!	0	0	46	0	3	1.8	1	2.33333	8
118	1	#NULL!	1	1	64	0	3	1.6	1.6	1.66667	8
119	2	1	1	0	43	0	1	1.6	1	1	10
120	1	#NULL!	0	0	61	1	2	2	1.8	4	7
121	2	1	0	0	59	1	3	2.4	3	3.66667	9
122	2	2	0	0	50	0	2	2.8	2.2	3.66667	8
123	1	#NULL!	0	1	56	0	3	1.8	2	2.66667	6
124	2	2	0	0	42	0	4	2.4	4.6	3.66667	6
125	2	1	0	0	60	0	4	1.2	1	2.33333	10
126	1	#NULL!	0	0	41	1	1	2.4	2.2	3.33333	7
127	1	#NULL!	0	0	64	1	1	1.8	1.6	3.66667	8
128	1	#NULL!	0	0	66	1	2	1	1	3	9
129	2	1	0	1	42	0	2	2.2	2.6	1.33333	7
130	1	#NULL!	1	0	43	0	1	1.2	1	1.33333	8
131	2	1	0	1	53	1	1	1.2	1.2	2	8
132	1	#NULL!	0	0	51	0	5	2	2.4	2.66667	7
133	1	#NULL!	0	0	55	0	2	1.6	1.8	2	7
134	2	1	0	0	55	0	2	2.2	1.8	2.66667	8
135	1	#NULL!	0	0	43	0	3	3	2.4	1.33333	6
136	1	#NULL!	0	1	43	0	3	2	2	1.66667	10
137	2	2	0	0	56	0	4	3.4	3.2	5	5
138	1	#NULL!	0	0	56	0	2	3.2	1.6	3.33333	7
139	1	#NULL!	0	0	60	1	2	2.8	2.6	3.33333	7
140	2	1	0	0	52	0	1	2.4	2.2	2.33333	6
141	1	#NULL!	0	0	52	0	4	2.8	3	3	5
142	2	1	0	0	29	0	2	1.4	1.4	1.66667	8
143	2	1	0	0	40	0	2	3.2	2.8	3.66667	7
144	1	#NULL!	0	1	61	0	1	2.6	1.4	2	8
145	1	#NULL!	0	0	54	1	3	2.8	2.4	3.33333	7
146	1	#NULL!	0	1	62	1	4	2	1	1.33333	8
147	1	#NULL!	0	0	51	0	1	3.2	2.4	3.33333	6
148	1	#NULL!	1	1	67	0	3	2.4	2	2	7
149	1	#NULL!	1	1	47	0	4	2.6	2	1.66667	8
150	1	#NULL!	0	0	62	1	5	1.2	1	1	9
151	1	#NULL!	0	0	39	1	4	2.4	2.4	1.66667	7
152	1	#NULL!	0	0	55	0	1	3	3.6	3.33333	7
153	2	1	0	0	39	0	5	1.6	2.2	2	9
154	1	#NULL!	0	0	60	1	4	2.4	2	3	7
155	2	1	0	0	45	1	5	2.4	1.6	4.33333	8
156	2	1	0	0	52	0	1	4	3	5	7
157	1	#NULL!	0	0	49	0	3	1.6	1	2	8
158	1	#NULL!	0	0	53	0	5	2.8	2.4	3	8
159	1	#NULL!	0	1	62	0	3	2.4	1.4	1.66667	7
160	2	1	0	1	56	0	1	2.8	2.2	3.33333	7
161	2	2	0	0	49	0	1	2	1.8	1.66667	8
162	2	2	0	0	61	0	1	3.2	1.8	5	6
163	1	#NULL!	0	0	61	0	2	3.6	3	1.66667	8
164	2	2	1	0	56	0	2	2	1.2	1.66667	8
165	2	1	1	1	63	0	1	3	2.6	2.66667	7
166	1	#NULL!	0	0	57	0	2	2	4	4	7
167	2	1	0	0	39	0	1	2.2	1.2	2.33333	8
168	1	#NULL!	0	0	58	0	5	1.4	2.2	1	8
169	1	#NULL!	0	0	63	0	3	3.6	3	2.66667	4
170	2	1	0	0	54	1	1	1.8	1	1	8
171	1	#NULL!	0	1	61	1	4	1.4	1.2	1.66667	7
172	1	#NULL!	0	0	64	0	5	1.4	1.4	2.33333	7
173	2	1	0	0	64	0	3	1	1	1	10
174	1	#NULL!	0	0	32	0	2	1.8	1.6	2.33333	8
175	1	#NULL!	0	0	54	0	1	2	1.4	1.33333	9
176	2	2	1	0	58	0	1	2	2	1.66667	8
177	1	#NULL!	0	0	35	0	1	1.2	1.2	1.33333	8
178	2	2	0	0	37	0	2	1.8	1.2	3.66667	8
179	2	1	0	0	59	0	2	1.8	1	2	8
180	1	#NULL!	0	0	29	0	5	3.2	2	1.66667	7
181	1	#NULL!	0	0	45	0	3	3.6	3.6	2	6
182	1	#NULL!	0	1	62	0	4	2.2	1	2.33333	7
183	1	#NULL!	1	1	63	0	1	1.4	1.2	2	9
184	2	2	0	0	57	1	2	2.8	2	4	8
185	2	1	0	0	59	0	2	1.8	1.6	1	6
186	1	#NULL!	0	0	61	1	4	2	1	1.66667	8
187	1	#NULL!	0	1	65	1	3	3	3	2.66667	7
188	2	2	1	0	56	0	2	1.6	1.6	4	8
189	1	#NULL!	0	0	66	0	4	2.6	1.2	4.33333	6
190	2	1	1	0	58	0	2	3.6	4	3	6
191	2	2	0	0	55	0	4	1.8	3.6	4	6
192	1	#NULL!	0	0	38	0	2	2.8	3.6	3.33333	6
193	1	#NULL!	0	0	61	0	2	2	1.2	2	7
194	2	2	1	0	34	0	1	1.6	1.8	2.33333	7
195	1	#NULL!	0	0	55	1	4	1	1	1.66667	9
196	1	#NULL!	0	1	59	0	1	2	1.8	2	7
197	1	#NULL!	1	0	26	0	4	2.4	2.6	3.33333	6
198	1	#NULL!	0	0	61	0	3	1.4	1.2	2	9
199	1	#NULL!	1	0	60	1	5	1.6	2	1.66667	6
200	1	#NULL!	0	0	58	0	5	1.2	1.2	2	8
201	1	#NULL!	0	0	60	1	1	2.2	3	2.33333	7
202	2	2	0	0	44	1	1	3.2	3	1.66667	7
203	2	1	0	0	27	1	2	1.6	1.2	2.33333	8
204	1	#NULL!	0	0	60	0	4	3.2	1.6	1.33333	8
205	2	1	0	0	62	0	1	1.4	1.4	2	7
206	1	#NULL!	0	0	63	0	1	3.8	3	2.66667	7
207	1	#NULL!	0	0	39	0	2	1	1.4	1.33333	9
208	2	1	0	1	65	0	1	1.4	1.6	3	8
209	2	1	0	0	53	1	1	4	3.2	2.33333	7
210	2	1	0	1	53	0	1	3.6	2.6	5	2
211	2	1	0	0	58	1	2	3.2	2.2	5	7
212	1	#NULL!	0	0	40	0	4	2	2.2	1.66667	2
213	2	2	0	0	53	0	1	3.4	3	4.66667	6
214	2	1	0	0	50	0	3	1	1.2	1	9
215	2	1	1	0	59	0	1	2.6	2	2	8
216	1	#NULL!	0	0	63	0	2	1.6	1.2	1.33333	8
217	1	#NULL!	0	1	56	0	4	3.8	2.6	3.66667	6
218	1	#NULL!	0	0	41	0	5	2.2	2.4	1	9
219	1	#NULL!	0	0	38	0	3	1.8	1.4	1.66667	7
220	1	#NULL!	0	1	65	1	3	1.6	1.6	2	8
221	2	1	0	1	62	1	1	3.2	2.8	3	7
222	1	#NULL!	0	0	58	0	1	3.2	1.4	2.66667	8
223	1	#NULL!	1	0	41	0	4	2	2.4	1.33333	10
224	2	2	0	0	62	0	2	1	1.8	1.66667	8
225	2	2	0	0	36	1	1	1	1.8	2.66667	8
226	2	1	0	1	64	0	1	2.4	1.8	2.66667	7
227	1	#NULL!	0	0	59	1	1	3.4	3.4	1.66667	6
228	1	#NULL!	0	0	30	0	3	1.8	1.6	1.33333	9
229	1	#NULL!	0	0	49	0	1	1.6	2.8	1.66667	6
230	1	#NULL!	0	0	56	0	1	1.2	1.4	1.33333	8
231	1	#NULL!	0	0	63	1	1	1.8	1.4	1.66667	8
232	1	#NULL!	0	0	54	0	1	2.2	2	4	6
233	2	1	1	0	47	0	1	2.2	1.6	2	8
234	2	1	0	0	43	0	1	2.2	1.6	2.66667	7
235	1	#NULL!	0	0	55	0	4	1.8	1.2	2	8
236	2	1	0	1	61	0	3	1.8	1.2	1	8
237	2	1	0	0	36	0	1	1.4	3.4	3.66667	5
238	2	1	0	1	51	0	2	1.4	1.6	1.33333	8
239	1	#NULL!	0	1	64	0	1	1	1.6	1	9
240	1	#NULL!	0	0	49	0	3	2	1.8	2.66667	8
241	1	#NULL!	0	0	50	1	1	2.2	2	2.33333	8
242	1	#NULL!	0	0	39	0	1	1.6	1.2	3.33333	10
243	2	1	1	0	63	1	2	1.8	1.8	2	7
244	1	#NULL!	0	0	49	0	2	1.2	1.6	2	9
245	1	#NULL!	0	0	62	0	1	1.8	1	2	9
246	1	#NULL!	0	0	58	0	3	1.2	2.2	1.66667	9
247	2	1	0	0	58	0	1	2	1.8	2	8
248	2	1	0	0	52	1	1	1.8	1.4	2	8
249	2	1	1	1	24	1	1	1.6	1.2	1.66667	10
250	1	#NULL!	0	0	44	0	4	1.6	1.8	1.66667	8
251	1	#NULL!	0	0	66	0	1	4.8	3.6	3.66667	7
252	2	1	0	0	39	0	1	2.2	1.8	3.33333	8
253	1	#NULL!	0	0	49	1	5	2.2	2.8	2	7
254	1	#NULL!	0	0	57	1	4	1.2	2.2	1.66667	8
255	1	#NULL!	0	0	57	1	5	2.8	2.8	3	7
256	1	#NULL!	0	0	31	1	3	2.8	2	1.66667	7
257	2	1	0	0	38	0	1	2	1.4	1.66667	7
258	2	2	1	0	34	0	2	3.6	2.4	2	4
259	1	#NULL!	1	0	63	0	3	1.8	1.6	1.66667	7
260	1	#NULL!	0	1	49	0	2	2.8	2.8	3.33333	8
261	2	1	0	0	44	0	1	2.2	1.8	2.33333	9
262	1	#NULL!	0	1	62	0	3	1	1	1	10
263	1	#NULL!	1	0	51	0	4	1.2	1.8	3	7
264	2	1	0	0	47	0	1	2.6	1.6	1.66667	8
265	1	#NULL!	0	0	35	0	3	1	2.4	2.66667	10
266	2	1	0	1	65	0	1	1.6	1.6	1.66667	8
267	1	#NULL!	0	0	58	1	2	1.6	1.6	1.33333	7
268	1	#NULL!	0	1	58	0	1	2.4	1.4	2	5
269	1	#NULL!	0	1	60	0	3	1	1	2	8
270	1	#NULL!	0	0	44	0	2	3.8	3.2	1.33333	6
271	2	2	0	0	59	0	2	1.8	2	3	7
272	1	#NULL!	0	0	43	0	2	2.6	1.4	3.33333	6
273	2	2	0	0	42	0	4	3.4	2.6	2.33333	7
274	1	#NULL!	0	0	50	0	4	1	1.2	1.66667	8
275	1	#NULL!	1	0	50	0	4	3	2.8	2	7
276	1	#NULL!	0	0	55	0	4	1.2	1	2	9
277	1	#NULL!	0	0	35	0	3	1.4	1.4	1	9
278	1	#NULL!	1	1	61	0	3	2.2	2	4	5
279	2	1	0	0	29	0	1	1.8	1.2	1.66667	9
280	1	#NULL!	1	0	26	0	3	1.6	3.4	2.66667	7
281	1	#NULL!	0	1	64	0	3	3	3.6	3	8
282	2	1	0	0	50	0	4	2.6	2.2	2.33333	9
283	1	#NULL!	0	0	54	0	4	2.4	2	2.66667	7
284	1	#NULL!	0	0	60	0	4	1.2	1.2	1	9
285	1	#NULL!	0	0	65	0	1	1.8	1.4	2.33333	8
286	1	#NULL!	0	0	30	0	1	3	3	2	7
287	2	1	0	0	61	1	1	4.6	2.6	3.33333	8
288	1	#NULL!	0	0	49	1	1	2.4	2.2	3.33333	7
289	1	#NULL!	0	0	63	1	3	2.2	2.4	2.66667	8
290	1	#NULL!	0	0	56	0	5	1.8	1	1.66667	8
291	2	1	0	0	61	1	1	2.2	1.4	1.33333	9
292	1	#NULL!	0	0	62	1	2	2	2	5	10
293	1	#NULL!	0	0	65	0	4	3	2.4	4.66667	6
294	2	1	0	0	46	0	1	1.6	1.4	2	9
295	1	#NULL!	1	0	41	0	2	4	4	5	6
296	1	#NULL!	1	1	55	0	1	1.2	1.2	3	9
297	1	#NULL!	0	0	43	0	4	2.2	2.6	3.33333	6
298	1	#NULL!	0	0	54	0	1	1.8	1.6	1.66667	8
299	1	#NULL!	0	0	59	0	4	3	3.2	2.33333	9
300	1	#NULL!	0	1	52	0	5	2.8	2.4	1.66667	7
301	1	#NULL!	0	0	47	0	3	1	1.6	1.66667	9
302	2	2	0	0	53	1	1	1.4	1.4	3	8
303	1	#NULL!	1	0	26	0	4	2	1.6	1.66667	7
304	1	#NULL!	0	1	54	0	1	1.6	2	2.33333	7
305	1	#NULL!	1	0	51	0	3	2	1.8	2.33333	8
306	2	1	0	0	29	1	1	1.2	1.6	3.66667	10
307	1	#NULL!	0	1	58	0	5	2	2.4	2.66667	5
308	1	#NULL!	0	0	64	1	3	2.4	3	2	6
309	2	1	0	0	59	0	1	3.4	3	3	6
310	1	#NULL!	1	1	61	0	4	2	2.4	2	8
311	1	#NULL!	0	0	37	0	2	1.6	1	1.66667	6
312	2	1	0	0	60	1	5	1.8	1	2	5
313	2	1	0	0	48	0	2	1.8	1	1.33333	8
314	1	#NULL!	0	0	46	0	2	1.4	1	1.66667	7
315	1	#NULL!	0	0	61	0	1	1.2	1.6	1.66667	8
316	2	1	0	0	58	0	2	3.4	2.2	4.33333	8
317	1	#NULL!	0	0	63	0	1	2.8	3	2	7
318	1	#NULL!	0	0	40	0	1	1.4	2.8	2	8
319	1	#NULL!	1	1	52	0	1	3	2.6	2.33333	8
320	1	#NULL!	1	0	54	0	5	2.2	2	2	9
321	1	#NULL!	0	0	54	0	2	1.8	1.4	2	10
322	2	1	0	0	58	1	2	2	2.6	2.33333	8
323	1	#NULL!	0	0	38	0	4	4.4	3	3	8
324	2	1	1	1	45	0	1	2.2	1.4	3.33333	9
325	2	1	1	1	35	0	2	1.4	2.8	2.33333	9
326	2	1	1	0	58	1	4	1	1	1.33333	10
327	1	#NULL!	0	1	55	0	2	2.6	2.2	2	7
328	2	2	0	1	58	0	1	2.6	2.6	2.33333	7
329	2	2	0	0	60	0	1	2.2	1.2	1.33333	8
330	1	#NULL!	0	0	46	0	4	2	1.6	2	7
331	1	#NULL!	0	0	53	0	3	1.8	2.4	3	6
332	2	1	0	0	46	1	2	2	1.8	2.66667	8
333	1	#NULL!	0	0	71	0	2	4	3.6	2	7
334	2	2	0	1	58	0	1	2.6	2.2	1.66667	7
335	1	#NULL!	1	1	66	0	3	1.2	1.6	2	8
336	2	2	0	0	58	0	1	1.4	1	2.33333	9
337	1	#NULL!	0	0	57	0	1	1.6	1.4	1.66667	8
338	1	#NULL!	0	0	29	1	4	2.6	2.4	2	8
339	2	1	0	0	51	0	1	2	1.6	1.66667	7
340	1	#NULL!	0	0	62	0	1	2	1.4	2.33333	7
341	1	#NULL!	0	0	55	0	5	1.8	1.8	1.66667	8
342	2	1	1	0	44	0	2	1	1.8	1	7
343	1	#NULL!	0	0	26	0	2	1.8	1.8	2	8
344	2	2	0	0	55	0	2	4	2.2	4.33333	7
345	1	#NULL!	0	0	60	0	1	2	2	1.66667	8
346	1	#NULL!	0	0	66	1	1	1.8	1.6	2	7
347	1	#NULL!	0	0	46	0	4	3.4	3	3.33333	8
348	1	#NULL!	0	0	56	0	4	3.2	3.2	4	6
349	2	1	0	0	47	0	2	1.4	1.6	2	9
350	2	1	0	0	31	0	4	3	1.6	2	7
351	1	#NULL!	0	1	63	0	5	2.2	2.2	2	8
352	1	#NULL!	0	0	64	1	1	1.8	2.4	2	10
353	1	#NULL!	0	0	30	1	4	1.6	1.6	1.66667	8
354	1	#NULL!	0	0	52	0	1	2.2	1.8	2	9
355	2	1	1	0	25	0	5	1.4	1	1	9
356	2	1	1	1	50	0	1	2	1	2.66667	8
357	2	2	1	0	39	0	4	3	2.2	5	7
358	2	2	0	0	63	0	1	1.6	1.4	2	8
359	2	1	0	1	58	1	1	2	2	1.66667	7
360	1	#NULL!	0	0	41	0	3	1	1.4	2	9
361	1	#NULL!	0	1	61	0	3	1.4	1.6	1.33333	8
362	1	#NULL!	0	0	35	0	1	2	2	1.66667	9
363	1	#NULL!	0	0	57	0	1	2	1.8	2	8
364	2	2	0	1	59	0	1	2.6	2.6	2.66667	7
365	2	1	0	0	58	0	1	1.6	1.6	2.66667	8
366	1	#NULL!	0	0	59	0	1	1.4	1.6	1.66667	8
367	1	#NULL!	0	0	42	0	3	1.8	3.2	1.66667	7
368	1	#NULL!	0	0	56	0	1	1.4	1.2	2	8
369	1	#NULL!	0	1	57	0	4	1.4	1.6	1.66667	8
370	2	1	0	0	51	0	1	1.2	1.2	1	8
371	1	#NULL!	0	0	61	1	2	3	1.6	1	8
372	1	#NULL!	0	0	42	0	2	1.4	2.4	3.33333	7
373	1	#NULL!	0	0	62	0	1	1.2	1.8	2	8
374	1	#NULL!	0	0	61	1	3	3	3.2	4	6
375	2	1	0	1	58	0	2	4.4	3.8	3.66667	7
376	1	#NULL!	0	0	64	0	4	1.8	1.2	1.66667	7
377	1	#NULL!	0	0	57	0	2	1	1.4	1	10
378	1	#NULL!	1	1	62	0	1	1	1	1	9
379	1	#NULL!	1	0	38	0	4	1.2	1.4	1.66667	7
380	1	#NULL!	0	0	24	0	2	1.6	1.6	3	7
381	1	#NULL!	0	0	42	0	4	2.4	2.4	2.66667	6
382	1	#NULL!	1	0	56	0	3	1.4	1.2	1	8
383	1	#NULL!	0	0	45	0	3	2.8	3.2	2.33333	7
384	2	2	0	0	65	0	1	2.6	2.2	2.33333	7
385	1	#NULL!	1	0	58	0	5	3.6	3.8	2.33333	6
386	2	1	0	0	46	0	1	2.6	1.2	1.66667	8
387	1	#NULL!	0	0	44	0	1	1.6	2	2	9
388	1	#NULL!	0	0	58	0	2	1.8	1.2	2.33333	7
389	2	1	0	0	33	0	1	2.8	2.8	3.33333	7
390	1	#NULL!	0	0	61	0	4	2.2	2	4	6
391	2	1	0	0	50	0	1	1.6	1	3.33333	8
392	1	#NULL!	0	0	56	0	1	3.2	4	2.33333	7
393	1	#NULL!	0	0	51	0	3	2	2.2	4	8
394	1	#NULL!	1	0	55	0	4	1.4	1.2	1	10
395	1	#NULL!	0	0	48	0	1	1.8	2	1.66667	7
396	1	#NULL!	0	0	60	0	3	2.2	2.2	1	8
397	1	#NULL!	0	0	45	0	3	2	2	1.66667	8
398	2	1	0	0	24	1	2	2	1.4	2	9
399	1	#NULL!	0	0	62	0	3	2	1.8	1.66667	10
400	2	1	1	0	53	0	2	3	2.4	4	7
401	2	2	0	0	63	0	2	2.6	1.8	2	8
402	2	2	1	0	48	0	3	3	2	1.66667	8
403	2	1	1	0	55	0	3	2.6	1.6	3	9
404	2	1	1	0	55	0	2	1.8	1.8	1.66667	8
405	1	#NULL!	0	0	34	0	3	2.6	3	1.33333	9
406	2	1	0	0	48	0	1	1.8	1.6	1.33333	8
407	2	2	0	0	29	1	2	1.8	1.6	2	7
408	1	#NULL!	0	0	63	0	3	1.8	2.4	2.33333	7
409	1	#NULL!	0	1	59	1	4	3.2	3	3	7
410	2	1	0	0	50	0	1	2.2	1.8	2.66667	9
411	2	2	1	1	60	0	1	3	3	3.33333	7
412	1	#NULL!	0	0	33	0	4	2	1.8	4.33333	8
413	1	#NULL!	0	0	65	1	1	3	2.2	1	7
414	1	#NULL!	0	0	49	0	1	1.6	1	1.66667	9
415	1	#NULL!	0	0	56	1	3	3.4	3.2	2	5
416	1	#NULL!	0	0	63	1	4	1	1.2	1.66667	8
417	1	#NULL!	1	1	65	0	3	1	1	2.66667	8
418	1	#NULL!	0	0	56	1	4	2.6	3.4	5	4
419	1	#NULL!	0	0	62	0	2	1.2	3.4	3	8
420	2	1	0	1	63	0	1	2.6	1.8	2	8
421	2	1	0	0	55	1	1	3.4	3.8	3.33333	6
422	2	1	0	0	50	0	2	2.4	2.6	3	7
423	1	#NULL!	0	0	55	1	3	3.2	3	4	7
424	1	#NULL!	0	0	50	0	1	3.2	2.4	2.66667	8
425	2	1	0	0	24	0	1	1.8	1.2	2	9
426	1	#NULL!	0	0	35	0	1	2.6	2.8	3.33333	7
427	1	#NULL!	1	0	52	0	2	2.4	2.2	2	8
428	1	#NULL!	0	1	61	0	3	2.4	3.8	3.33333	6
429	2	1	0	0	45	0	1	1.2	1.2	1.66667	10
430	1	#NULL!	0	0	59	0	3	1.2	1.8	1	9
431	1	#NULL!	0	0	49	0	2	3	2	3.66667	7
432	2	1	0	0	36	0	2	1.8	1.6	2	9
433	1	#NULL!	0	0	49	0	4	2.2	1.8	2	7
434	1	#NULL!	0	0	63	1	4	3.2	3.2	4.33333	5
435	1	#NULL!	0	0	54	0	4	1	1.6	2	8
436	1	#NULL!	0	0	65	0	3	1.8	1	1.66667	8
437	1	#NULL!	0	0	60	0	2	2.2	1	2	8
438	1	#NULL!	0	1	54	0	4	3	2.6	3	7
439	2	1	0	0	61	0	1	1.6	1.2	1.33333	7
440	2	1	0	1	53	0	2	3.2	2.8	2.33333	8
441	1	#NULL!	0	0	63	0	4	2.2	1.6	2	7
442	1	#NULL!	0	0	51	0	1	2.6	3	3.33333	7
443	2	2	0	0	59	0	1	1.8	2.6	3.33333	8
444	2	2	0	0	43	0	1	3.2	2.2	4	8
445	1	#NULL!	0	0	56	0	1	1.6	1.4	1.66667	10
446	1	#NULL!	0	0	28	1	1	2	2.8	2	7
447	2	1	0	0	59	0	1	3	1.8	3	8
448	1	#NULL!	1	0	59	0	2	2.2	1.6	4	8
449	1	#NULL!	0	0	63	1	3	3	4	4	7
450	2	1	0	0	49	0	5	2	2	2.33333	8
451	2	1	1	0	55	0	1	3.2	2.2	4.33333	6
452	2	1	0	0	57	0	1	1.8	1.6	1.66667	7
453	1	#NULL!	0	0	54	1	3	5	5	5	5
454	2	1	1	0	45	0	5	1.6	1.2	2	9
455	1	#NULL!	0	0	41	0	3	1.2	1	1.33333	8
456	2	1	0	0	54	0	1	2.2	2.2	2	9
457	1	#NULL!	0	1	31	1	2	1	2.8	1.33333	8
458	1	#NULL!	0	0	65	0	2	2	2.4	1.66667	5
459	2	1	0	0	49	1	1	3.4	1.6	2	7
460	1	#NULL!	0	0	53	0	2	1.4	1	3.33333	7
461	2	1	0	0	59	1	1	2.4	2	2	7
462	1	#NULL!	1	0	32	0	4	2.8	3.2	2	7
463	1	#NULL!	1	0	61	0	3	1.2	1.2	1.33333	8
464	2	2	0	0	52	1	5	1.4	1	3	7
465	1	#NULL!	1	0	60	0	1	1.8	1.4	3.66667	8
466	1	#NULL!	1	0	63	0	2	2.8	2.2	2.33333	7
467	1	#NULL!	0	0	65	0	2	1.2	1.4	2	8
468	1	#NULL!	0	0	63	0	4	2.2	2	2.33333	8
469	1	#NULL!	0	0	55	0	2	1.2	1	1	9
470	2	1	0	0	35	0	2	2.4	2	1	7
471	1	#NULL!	0	0	42	0	4	3.6	2.8	2.66667	6
472	2	1	1	0	47	0	2	2.2	1.6	3	9
473	1	#NULL!	1	0	42	0	1	1.4	1.2	2	9
474	2	1	0	0	50	0	2	2.4	2.2	2.66667	8
475	1	#NULL!	0	0	63	0	4	3.6	3.6	5	3
476	2	1	0	0	36	0	1	1.8	1.6	3	7
477	1	#NULL!	0	0	53	0	4	2.4	2.6	2	7
478	2	1	0	0	61	1	1	2.2	1.4	2	8
479	2	1	1	0	55	0	1	3	2.2	3.33333	6
480	1	#NULL!	1	0	62	0	2	4	5	3	7
481	1	#NULL!	0	0	46	0	3	2.2	2.2	1.33333	7
482	1	#NULL!	1	0	37	0	3	1.6	1.8	2	8
483	1	#NULL!	0	0	55	0	2	2.8	2.4	4.33333	7
484	2	1	0	1	39	0	1	2.4	2.6	1	10
485	1	#NULL!	1	1	57	0	2	1.8	2.8	3.33333	8
486	1	#NULL!	0	0	58	0	1	2.4	2.4	3.33333	7
487	1	#NULL!	0	0	66	1	2	1.8	2.6	1	9
488	2	1	0	0	44	0	1	2	1.8	3	7
489	2	1	0	0	62	0	2	2.4	1.4	2.66667	7
490	1	#NULL!	0	0	64	0	2	2.6	2.2	2	7
491	1	#NULL!	0	0	59	1	1	2	2	2	9
492	1	#NULL!	0	0	44	0	3	2.6	2.2	1.66667	7
493	1	#NULL!	1	0	63	0	4	1.6	1.6	2	7
494	2	1	1	0	58	1	5	2.8	2.8	2.33333	8
495	1	#NULL!	1	0	44	1	1	2.2	3	3	7
496	2	1	1	0	36	1	1	1.2	1.4	3.33333	7
497	2	1	1	0	54	0	2	1.4	1.4	1.66667	9
498	1	#NULL!	0	0	48	1	1	2	1.4	3	8
499	2	1	0	0	51	0	2	2	1.6	1.33333	8
500	1	#NULL!	0	0	50	0	4	1.2	1.4	2.66667	8
501	1	#NULL!	0	0	58	0	1	2.4	1.2	1.66667	8
502	1	#NULL!	0	1	43	0	3	1.8	2.2	2.33333	8
503	2	1	1	0	63	0	1	1.6	1.4	1	10
504	2	1	0	1	41	0	1	3.2	2.4	3	7
505	1	#NULL!	0	0	36	0	2	1.8	1.8	2.66667	7
506	2	1	0	0	35	0	1	2	1	2	7
507	2	2	0	0	49	1	4	2	2.6	3	7
508	2	1	0	0	49	0	2	3.2	2.2	3	7
509	2	2	0	0	64	1	1	3.4	3	2.66667	5
510	1	#NULL!	0	0	58	1	2	2.8	1.8	4	6
511	1	#NULL!	0	0	54	0	5	2.2	1.2	2.33333	9
512	2	1	0	0	57	0	1	4.2	4	4	7
513	2	1	0	1	65	0	2	2.8	3	2	6
514	1	#NULL!	0	1	41	0	3	1.8	2	1	8
515	1	#NULL!	0	0	51	1	2	2.6	1.8	1.66667	7
516	2	1	0	1	60	0	3	3.4	3.4	2.66667	6
517	2	1	0	0	50	0	1	2.6	1	2.33333	8
518	1	#NULL!	0	0	58	0	3	2.8	2.4	2	8
519	1	#NULL!	1	0	53	0	1	1.6	1.2	1	10
520	2	1	0	0	39	0	2	2.2	1.6	1.66667	8
521	1	#NULL!	0	0	56	0	5	1.2	1.4	1.66667	9
522	1	#NULL!	0	0	58	0	2	3	2.8	3.33333	6
523	1	#NULL!	0	1	65	0	4	2.2	2.4	2	7
524	2	1	0	0	37	0	1	2	2.4	3	8
525	1	#NULL!	1	0	50	0	2	1.8	2.2	1.66667	8
526	2	1	0	0	63	0	1	1.8	1.4	1.66667	10
527	1	#NULL!	0	0	36	1	1	1.6	1.6	1.66667	8
528	1	#NULL!	0	0	46	1	1	2.6	2.6	2.66667	7
529	2	1	0	1	49	0	3	1.4	1.4	1.66667	8
530	1	#NULL!	0	1	41	0	3	1.8	1.4	2.33333	7
531	1	#NULL!	0	0	61	0	3	3.4	4.2	2.33333	7
532	1	#NULL!	1	0	37	0	5	2	2	2	8
533	1	#NULL!	0	0	50	0	1	1.2	1	1.66667	8
534	2	1	1	0	51	0	1	2.8	2.4	2	8
535	1	#NULL!	0	1	59	0	1	1.2	1.8	3	7
536	1	#NULL!	1	0	44	0	3	1	1	1	9
537	2	1	1	0	29	0	5	2.2	2.4	1.66667	7
538	2	1	0	0	57	0	2	2.4	2	3.33333	8
539	2	1	1	0	31	0	1	1.2	1.2	3.33333	9
540	2	1	0	0	37	1	1	2.4	1.8	1.66667	9
541	1	#NULL!	0	0	53	0	4	2	2	2.66667	9
542	2	1	0	0	50	1	1	1.6	1.4	1.66667	9
543	2	2	0	0	49	0	4	1.6	1.6	1.66667	8
544	1	#NULL!	0	0	57	1	4	1.4	1	2	8
545	1	#NULL!	1	0	59	1	3	3.4	3	3.33333	8
546	1	#NULL!	0	0	60	1	2	1.6	1.4	2.33333	7
547	1	#NULL!	0	1	55	0	3	1.8	1.4	4	7
548	1	#NULL!	1	0	48	0	3	1.6	2	2	8
549	1	#NULL!	0	0	63	0	5	1	1	1.66667	9
550	1	#NULL!	0	0	60	0	1	3.2	1.2	2.66667	8
551	1	#NULL!	0	0	49	0	1	2.6	2.8	4.33333	8
552	1	#NULL!	0	1	51	0	3	2.6	4	3	5
553	2	2	0	0	48	0	2	3.2	3.4	4	7
554	2	1	0	0	37	0	1	1.6	1.2	1.66667	8
555	1	#NULL!	0	1	65	0	5	1.2	1	1.33333	10
556	2	2	0	0	44	1	2	1.8	2.4	2.33333	8
557	1	#NULL!	1	1	52	0	3	1	1.4	1.33333	10
558	2	1	0	0	58	0	1	2	1	2	8
559	2	1	1	0	38	0	1	1.4	1.2	2	8
560	1	#NULL!	0	1	58	0	3	2.2	2.6	2.66667	8
561	1	#NULL!	0	0	51	1	2	2.4	2.4	2.66667	7
562	2	1	0	0	44	0	1	1.6	1.4	1.66667	7
563	1	#NULL!	0	1	59	0	4	2.2	1.6	2.33333	8
564	2	1	0	0	46	0	1	1.8	1.4	1.66667	7
565	1	#NULL!	0	0	50	0	1	2.6	2.4	4.66667	7
566	2	1	0	1	54	0	1	3.4	3.2	2.33333	6
567	1	#NULL!	0	0	49	0	2	1.6	2	2.66667	7
568	1	#NULL!	1	0	38	0	3	1	2.6	1	8
569	2	2	0	0	47	0	1	1.4	1.6	1.66667	7
570	1	#NULL!	0	0	58	0	5	3	2.2	3	7
571	1	#NULL!	1	1	61	0	1	4.8	2.8	3	6
572	1	#NULL!	0	1	58	0	2	2.2	2	1	9
573	2	1	0	0	45	1	4	1.4	1.6	2	7
574	2	1	0	0	58	0	1	1.8	1.8	2.33333	8
575	2	1	0	0	48	0	1	1.6	4	2.66667	7
576	1	#NULL!	0	0	61	0	1	1.6	1	3	7
577	2	1	0	0	55	0	2	1.2	1.2	1	8
578	1	#NULL!	0	0	48	1	2	3.2	3.2	2.66667	7
579	1	#NULL!	0	1	46	0	3	2	1.4	2.33333	9
580	2	1	0	0	51	0	1	1.2	1.2	2	8
581	2	1	0	0	51	0	1	1.6	1.4	1.33333	10
582	1	#NULL!	0	0	61	0	1	2	1	2	8
583	1	#NULL!	0	0	39	0	4	1	1.8	1	8
584	2	2	0	0	36	0	4	2	2.4	2.66667	7
585	2	1	0	0	61	0	1	2.2	1.8	3.33333	7
586	1	#NULL!	0	0	60	0	1	2.4	1.4	1.66667	6
587	1	#NULL!	1	0	60	0	2	3.2	2.8	2.66667	5
588	1	#NULL!	1	0	53	0	3	1.4	1.6	1.66667	9
589	2	2	0	0	54	0	2	1.6	2.4	1.33333	7
590	2	2	0	0	37	1	1	1.8	2.2	2	6
591	1	#NULL!	1	1	63	0	3	2.2	1.8	3	7
592	1	#NULL!	1	0	58	1	4	2.6	2.4	3.33333	9
593	2	2	0	0	43	0	1	1.4	1.6	1.66667	9
594	1	#NULL!	0	0	54	0	1	2.8	2.2	2.33333	7
595	2	2	1	0	63	1	2	2.6	1.8	2	7
596	1	#NULL!	0	0	64	0	3	3.2	3.6	3	5
597	1	#NULL!	0	0	46	0	3	1	1.2	1.66667	8
598	1	#NULL!	0	1	34	0	4	2.2	2	2.66667	7
599	2	1	1	0	44	0	1	2.6	2	2	5
600	2	1	0	0	63	0	2	2	1.4	2	9
601	1	#NULL!	0	0	42	0	1	3	3	3.66667	6
602	2	1	0	0	58	0	2	3.4	2.6	3.66667	7
603	2	2	0	0	49	0	4	2.2	2.8	3	6
604	2	1	0	1	57	0	5	1.8	2	2	8
605	1	#NULL!	0	1	63	0	3	1.8	3.2	3.33333	7
606	1	#NULL!	0	0	63	0	2	1.6	2	1.66667	8
607	1	#NULL!	0	0	52	0	2	1.8	1	1	8
608	2	1	1	0	51	0	2	2.6	2.6	3	9
609	2	1	0	1	51	1	1	2.8	1.8	2	7
610	1	#NULL!	0	0	35	1	1	1.2	1.4	2	10
611	2	1	0	0	53	1	2	2	2	2	7
612	1	#NULL!	0	0	54	0	5	2.6	1.8	1.33333	8
613	1	#NULL!	0	0	32	0	3	1.6	2	2.33333	8
614	1	#NULL!	0	0	56	1	2	1.6	2.8	3	7
615	1	#NULL!	0	1	59	0	1	3.2	2.2	1.33333	7
616	2	1	0	1	29	0	1	2.4	2.4	3.66667	4
617	1	#NULL!	0	0	36	0	2	2	1.8	1.33333	8
618	1	#NULL!	0	0	52	0	1	3.2	2	2.66667	8
619	2	1	0	0	58	0	2	1	1.6	2.33333	9
620	2	1	0	0	56	1	1	2.6	2	2	9
621	1	#NULL!	0	0	63	0	3	3.2	3.8	4.66667	7
622	1	#NULL!	0	0	57	1	4	3.6	2.4	3.66667	5
623	1	#NULL!	1	0	58	0	2	1.4	1.6	2	9
624	2	1	0	0	61	0	2	4.2	2.8	1.66667	5
625	1	#NULL!	0	0	60	0	1	3.2	3.2	5	5
626	2	1	0	0	62	0	1	1.2	1	1	10
627	1	#NULL!	0	0	59	0	1	1	2	2	8
628	2	2	0	0	35	1	1	2	2.4	2.33333	9
629	1	#NULL!	0	0	45	0	1	1.6	1.2	1.33333	8
630	2	1	0	0	61	0	1	1.8	1.4	2.33333	8
631	1	#NULL!	0	0	60	0	1	2.2	1.8	2	8
632	1	#NULL!	0	0	55	0	2	1.8	1	2	9
633	1	#NULL!	0	0	65	1	3	2	2	2.66667	7
634	1	#NULL!	0	1	63	1	3	3.6	3	2	6
635	2	1	0	0	53	0	2	4	2.2	4	7
636	1	#NULL!	0	0	62	0	1	1	1.2	1.66667	8
637	1	#NULL!	1	1	51	0	4	1.8	2.6	1.33333	6
638	1	#NULL!	0	0	55	0	2	2	1.8	2	7
639	2	1	0	0	59	0	2	2	1.8	2.33333	9
640	1	#NULL!	0	1	51	0	4	1.4	1	1	8
641	2	1	0	0	63	0	2	2	1.6	1	9
642	1	#NULL!	0	1	70	0	3	1.6	1.8	2.66667	7
643	2	1	0	0	43	0	1	1.8	1.8	2	7
644	1	#NULL!	0	1	63	0	1	1.8	1.6	1.66667	10
645	1	#NULL!	0	1	64	0	4	2	1.6	3	7
646	1	#NULL!	0	0	59	0	1	3	2.6	2.66667	7
647	1	#NULL!	0	0	53	0	2	1.8	1	1	7
648	1	#NULL!	0	0	37	1	3	2.2	2.6	3.33333	7
649	1	#NULL!	1	1	65	0	1	1	1	1	10
650	1	#NULL!	1	0	49	1	3	3.2	1	2.66667	7
651	1	#NULL!	0	0	59	0	1	2.4	1.8	5	9
652	2	1	0	0	60	0	2	2.8	1.8	2.33333	8
653	2	2	0	0	41	0	2	2.6	2.6	2.33333	6
654	1	#NULL!	0	0	52	1	2	2.8	2.6	2.33333	9
655	1	#NULL!	0	0	51	0	4	2	1.8	3	5
656	1	#NULL!	0	1	48	0	1	2	2	2	8
657	1	#NULL!	0	0	37	0	4	1.2	1	2.33333	7
658	1	#NULL!	0	0	59	1	4	1.6	1.6	1.33333	8
659	2	1	0	0	59	1	3	2.4	1.8	1.66667	7
660	1	#NULL!	0	0	52	0	2	3.4	1.8	4.33333	8
661	1	#NULL!	0	1	62	0	2	1.4	1.2	2	8
662	2	1	0	0	56	1	2	2	1.6	3.66667	8
663	2	2	0	0	40	0	4	2.4	2.6	3.33333	8
664	2	1	0	0	54	1	1	4.2	2.8	1.66667	5
665	1	#NULL!	0	0	45	0	3	2.2	2	2.33333	7
666	1	#NULL!	0	0	55	0	4	1.6	1.2	1.66667	8
667	2	1	0	0	47	1	2	3.2	2.8	3.33333	7
668	2	2	0	0	53	0	2	3	3	2.66667	6
669	1	#NULL!	0	0	39	1	2	4.4	4.2	4.33333	3
670	2	1	0	0	62	1	3	2.2	2.4	3	7
671	1	#NULL!	0	0	33	1	4	3	2.8	1.33333	6
672	1	#NULL!	0	0	58	0	3	2	1.8	2.33333	7
673	1	#NULL!	0	1	64	0	2	3.8	2.4	3.33333	8
674	1	#NULL!	0	0	61	0	1	2	1.4	1.33333	10
675	1	#NULL!	0	0	32	0	4	1.6	1.8	1.33333	8
676	2	1	0	0	27	1	4	2.6	2.4	2	6
677	1	#NULL!	0	1	59	1	3	1.2	1	1.66667	8
678	2	1	0	0	55	0	1	2.8	2	4	7
679	1	#NULL!	0	0	33	0	3	1.4	2	1	9
680	1	#NULL!	1	1	53	0	3	1.2	1	2.66667	7
681	2	1	0	0	57	0	1	3	4	3	8
682	1	#NULL!	1	1	50	0	4	1.6	1.2	2	7
683	2	1	0	0	36	0	2	1.8	1.6	3.33333	8
684	1	#NULL!	0	0	44	0	1	1.4	1.4	1.66667	8
685	2	1	0	0	31	0	1	1.6	1.4	1.66667	8
686	2	1	0	0	31	0	1	1.4	1.2	1.66667	9
687	2	1	0	0	57	0	1	3.4	2	2	8
688	1	#NULL!	0	0	29	0	2	1.8	2	1.66667	8
689	1	#NULL!	0	0	40	0	3	2	2.6	2	7
690	2	1	1	1	61	0	2	1	1	1	10
691	2	2	0	1	57	1	3	1.6	1.4	1.33333	6
692	1	#NULL!	0	0	57	0	1	1.2	1.2	1.33333	9
693	1	#NULL!	0	0	58	0	5	3.2	2.2	1.33333	6
694	2	1	0	0	45	0	2	3.2	1.8	2.66667	7
695	2	2	0	0	51	0	4	2.2	2	2.66667	7
696	2	1	0	1	56	0	3	1.8	1.4	1.33333	7
697	1	#NULL!	0	1	60	0	5	1.2	1	1.33333	8
698	2	1	0	1	52	0	1	1.2	1	1.33333	8
699	2	2	0	0	33	1	1	2	1.4	1.66667	7
700	2	1	0	1	60	0	1	1.2	1	1.66667	8
701	1	#NULL!	0	0	59	1	2	1.8	1.8	2.66667	8
702	1	#NULL!	1	0	56	0	5	1	1.2	4	10
703	1	#NULL!	0	0	50	1	5	4.6	4	4.66667	6
704	1	#NULL!	0	1	64	0	3	2	3.8	2.33333	6
705	2	1	0	0	52	1	1	1.6	1.2	1.33333	9
706	1	#NULL!	0	0	64	0	4	1.2	1	2.66667	7
707	1	#NULL!	0	0	43	0	2	2.2	1.6	2	8
708	1	#NULL!	1	1	43	0	1	1.8	1.4	1.66667	8
709	2	1	0	0	40	0	1	2.8	2.4	2	7
710	2	1	0	0	43	0	1	1.8	1.4	1.33333	10
711	2	1	0	0	64	0	1	1.4	1	1.66667	10
712	1	#NULL!	0	0	43	0	1	2.8	3	4	7
713	2	1	0	0	38	0	5	2.6	1.6	2	6
714	1	#NULL!	0	0	36	0	5	1.2	1.2	2	9
715	1	#NULL!	0	0	37	0	3	3.2	2.2	1.66667	6
716	1	#NULL!	1	0	53	0	4	1.4	2	1.66667	8
717	1	#NULL!	0	1	59	0	1	3	3.2	2.66667	7
718	2	1	0	0	26	0	2	2.8	1.6	2.66667	8
719	1	#NULL!	0	0	43	0	1	1	1.6	3.66667	9
720	1	#NULL!	1	0	39	0	2	2.4	2.4	3.33333	10
721	1	#NULL!	1	0	31	0	4	3.8	3.4	3	7
722	1	#NULL!	0	0	60	0	2	2.8	3.4	4	7
723	2	1	0	0	64	0	1	1.4	1	1	10
724	2	2	0	0	51	0	4	4.4	4.2	5	5
725	2	1	0	1	64	0	4	1.8	1.6	2	8
726	1	#NULL!	0	0	35	0	3	2.2	2.6	3.66667	7
727	1	#NULL!	0	0	35	1	4	2.2	2	2.66667	6
728	1	#NULL!	0	1	37	0	3	2.2	1.6	1.33333	8
729	2	2	0	0	42	0	4	2	2.8	2	7
730	2	1	0	0	36	0	1	2	1.4	3.33333	7
731	1	#NULL!	0	0	36	0	5	1.8	1.6	2	7
732	1	#NULL!	1	0	32	0	2	2.2	2	1.66667	8
733	1	#NULL!	0	0	64	0	1	1.8	1.6	2	8
734	1	#NULL!	0	0	54	0	2	2.6	2.2	3	8
735	1	#NULL!	0	0	49	1	2	1.2	1	1.33333	9
736	2	2	0	1	39	0	1	1.6	1.4	2.33333	9
737	2	1	0	0	48	0	1	2	1.6	1.66667	7
738	1	#NULL!	0	0	54	0	2	2.4	2.6	2.66667	7
739	2	1	0	0	33	0	1	3.4	2.6	5	8
740	1	#NULL!	1	0	58	0	2	2.6	2.4	1.66667	7
741	1	#NULL!	0	1	60	0	1	2.2	2.4	1.66667	7
742	2	2	0	0	64	0	2	1.6	2.6	1.66667	7
743	1	#NULL!	0	0	26	0	4	1.6	1.8	1.66667	7
744	2	2	0	0	30	1	2	3.6	3	3	6
745	2	1	0	1	64	0	1	2.8	1	1	8
746	1	#NULL!	0	0	41	0	4	4	3.8	2.33333	7
747	2	1	0	0	44	0	1	2.6	3	5	7
748	1	#NULL!	0	0	35	0	3	1.6	2.2	1.66667	8
749	2	1	0	0	57	0	1	2.2	1.6	2	8
750	1	#NULL!	1	0	65	1	3	2.8	2.6	2	7
751	1	#NULL!	0	0	57	0	2	3	2.2	3	7
752	2	1	0	0	47	0	2	2	1.4	2.33333	8
753	1	#NULL!	1	0	50	0	2	3.4	2	2	6
754	2	1	0	1	51	0	1	1.4	1.4	1.66667	10
755	1	#NULL!	0	0	38	0	1	1	1	1.66667	8
756	1	#NULL!	0	0	40	0	2	3.2	3.6	4	6
757	1	#NULL!	0	0	29	0	2	3.4	2.6	2.33333	5
758	2	1	0	1	54	0	1	2.4	2.4	3	7
759	2	1	1	0	55	0	1	2.4	1.6	2.66667	6
760	1	#NULL!	0	0	58	0	5	2	1.8	1.33333	10
761	1	#NULL!	0	0	62	0	1	2	2	1.66667	9
762	1	#NULL!	0	0	61	0	3	1.8	1.8	1.66667	7
763	1	#NULL!	1	1	57	0	2	1.8	1.2	3.66667	7
764	2	1	1	1	42	0	1	1.2	1.2	2	9
765	1	#NULL!	1	0	40	0	3	1.8	1.4	2	8
766	2	2	0	0	43	0	1	2.4	2	2	6
767	2	1	0	0	39	0	1	2	1.2	1.33333	9
768	2	1	0	0	57	1	1	1.6	1	1.66667	9
769	2	1	0	1	56	0	1	1.8	2	1.66667	8
770	1	#NULL!	0	1	50	0	2	1.8	1	1	8
771	1	#NULL!	0	0	58	0	4	3.8	2.8	4	5
772	1	#NULL!	0	1	38	0	5	3.4	3.2	4	7
773	1	#NULL!	0	0	52	0	1	1.4	1.6	2	8
774	1	#NULL!	0	0	61	1	5	1.8	2.2	1.66667	8
775	1	#NULL!	0	0	35	0	1	1.4	1.4	2	7
776	1	#NULL!	0	0	64	0	2	1.4	1.2	1.33333	8
777	2	1	0	0	32	0	1	1.4	1.6	1.33333	10
778	2	1	0	0	67	1	2	1.8	1.2	1.66667	7
779	2	1	0	0	54	0	2	1.4	1.6	2.33333	8
780	1	#NULL!	0	0	37	0	5	1	1.2	1.66667	10
781	2	1	0	0	39	0	2	2.6	2.2	4	8
782	2	1	0	0	44	0	1	1.8	1.6	1.66667	8
783	1	#NULL!	0	0	40	0	4	1.6	2	1.66667	7
784	1	#NULL!	0	0	53	0	4	3.2	2.6	2.66667	7
785	2	1	0	0	54	0	2	1.4	1.4	1.66667	8
786	2	2	0	0	31	0	2	2.8	3	2	8
787	1	#NULL!	0	1	63	1	1	1	1	1	8
788	1	#NULL!	0	1	56	0	1	4	3.8	3.33333	8
789	1	#NULL!	0	0	42	0	4	1.2	1.2	1	6
790	2	1	0	0	49	1	5	2.8	1.4	3	10
791	1	#NULL!	0	0	36	0	1	1.6	2.2	2.33333	8
792	2	1	0	0	46	0	1	2.2	2.2	2.33333	7
793	2	1	0	0	61	1	2	1.6	1.4	1.33333	8
794	2	1	0	0	29	0	5	1.6	1.8	1.33333	8
795	1	#NULL!	0	0	55	0	1	2.2	1.2	2	7
796	1	#NULL!	0	0	53	0	4	1.6	1.8	2	7
797	2	1	0	1	59	0	1	2.8	2.4	3.33333	8
798	1	#NULL!	0	0	28	0	4	1.2	1	1.33333	9
799	1	#NULL!	0	1	55	0	3	2.8	2.6	3	7
800	1	#NULL!	0	0	50	0	2	1.2	1.6	1.33333	8
801	1	#NULL!	0	0	27	0	5	2.4	1.4	2	8
802	2	2	0	0	41	0	2	4.4	4.2	3	5
803	1	#NULL!	1	0	56	0	5	2.2	1.2	2	6
804	1	#NULL!	0	0	57	1	3	1.8	2	1.33333	5
805	1	#NULL!	0	0	33	1	3	1.6	2.4	4.33333	7
806	1	#NULL!	0	0	36	0	1	2.6	1.4	1.33333	9
807	2	1	0	0	60	0	3	1.4	1.2	1.66667	9
808	2	1	0	1	57	0	1	1.8	2.2	4.33333	9
809	2	1	0	0	33	0	2	2.2	2.8	2	8
810	1	#NULL!	0	1	60	0	1	4	3.2	3	7
811	1	#NULL!	0	0	57	0	1	1.8	3	1.66667	8
812	2	1	0	0	49	0	3	2	2.2	1.33333	9
813	1	#NULL!	0	0	52	0	2	3	1.8	1.66667	6
814	2	1	0	0	29	0	2	2	2.2	1.66667	8
815	1	#NULL!	0	0	40	0	5	1.6	2.6	2.33333	7
816	1	#NULL!	0	0	44	1	1	2.2	2.2	2	5
817	2	1	0	0	29	0	5	2.2	2.4	4	7
818	1	#NULL!	0	0	39	0	3	1	1.4	1.66667	8
819	1	#NULL!	1	0	27	0	4	1.8	2.8	4.33333	8
820	2	1	0	0	36	0	1	4	2	2.66667	7
821	2	1	0	0	41	0	1	2.4	2.2	2.66667	7
822	1	#NULL!	0	0	56	0	2	2.2	2	3.33333	7
823	2	1	0	0	43	0	2	1.2	1.2	2	7
824	1	#NULL!	0	0	48	0	3	1.6	2	1.33333	8
825	1	#NULL!	0	0	45	1	4	2.8	3	3	6
826	1	#NULL!	0	0	40	0	4	1.4	1.2	2	8
827	1	#NULL!	0	0	56	0	1	2.4	1.6	2.33333	8
828	1	#NULL!	1	0	60	0	2	1.6	1.4	2.33333	9
829	2	1	0	0	46	0	3	1.8	1.8	4	7
830	1	#NULL!	0	1	57	1	3	2.4	1.4	2.33333	10
831	2	1	0	0	46	0	1	3.2	2.2	2.66667	5
832	1	#NULL!	0	1	48	0	1	2.6	2.8	2.66667	7
833	2	1	0	0	23	0	1	2.6	2	2	8
834	2	1	0	1	55	0	5	1.6	1	1.33333	7
835	1	#NULL!	0	0	20	0	2	1.4	1.6	1.33333	6
836	2	1	0	0	34	1	1	3	1.6	3.33333	7
837	1	#NULL!	1	0	60	0	5	1.2	1.4	1.66667	9
838	1	#NULL!	0	1	55	1	4	2.2	1	2.66667	4
839	1	#NULL!	0	1	46	0	5	3.2	2.8	2.66667	5
840	1	#NULL!	0	0	43	0	3	1	3.8	4	7
841	1	#NULL!	0	0	47	0	1	2.4	1.6	2.66667	7
842	1	#NULL!	0	0	62	0	1	2.6	1.2	3	7
843	1	#NULL!	0	0	52	1	3	2.2	2	1.33333	8
844	2	2	1	0	47	0	4	2	1.6	1.66667	8
845	2	1	0	0	59	1	1	2.4	1.8	2	8
846	2	2	0	0	56	0	1	4.6	3.2	5	4
847	2	2	0	0	53	0	1	3.6	2.6	1.66667	7
848	1	#NULL!	0	1	43	0	5	2	1.8	1.33333	8
849	1	#NULL!	0	0	59	0	4	1.6	2	2	7
850	2	1	0	1	50	0	1	1.8	2	1	8
851	2	1	0	0	49	0	1	1.4	1.4	2	9
852	1	#NULL!	0	0	59	1	1	3.8	3	3	6
853	2	1	0	0	45	0	1	2.4	2	2	7
854	1	#NULL!	0	0	46	1	3	2.2	1.6	1	10
855	1	#NULL!	0	0	37	0	3	2.2	2.4	2.33333	6
856	2	2	0	0	65	0	5	1.6	1.4	3	8
857	1	#NULL!	0	0	50	0	2	1.2	1	1.66667	10
858	2	1	0	1	26	1	5	1.4	1.2	3	7
859	2	2	0	0	29	1	1	1.8	2.2	1.66667	7
860	2	2	0	0	58	0	1	1.8	1.6	2.33333	6
861	1	#NULL!	0	0	40	0	1	1.6	1	2	7
862	1	#NULL!	1	0	36	0	4	2.6	2	4	6
863	2	1	1	0	48	1	4	1.4	1	2	6
864	1	#NULL!	0	0	60	0	2	1.6	1.2	2.33333	8
865	1	#NULL!	0	0	30	0	1	2.4	2.4	2	6
866	2	1	0	0	19	0	2	1.4	1.4	1.66667	8
867	1	#NULL!	0	0	57	0	4	1.2	1.4	1	9
868	1	#NULL!	0	1	39	1	4	1	2	3.33333	10
869	2	1	0	0	45	0	1	1.2	1	1.33333	8
870	2	1	0	0	25	0	1	2.6	1.8	3	6
871	1	#NULL!	0	0	51	1	4	3.2	2.2	2.66667	7
872	2	1	0	0	49	0	4	1.8	1	1.66667	6
873	1	#NULL!	1	1	56	0	2	1.4	1	1	9
874	2	1	0	0	54	0	1	1.4	1.4	1	8
875	1	#NULL!	0	0	63	0	4	4.2	2.4	4	7
876	2	2	0	0	39	0	1	3	2.8	2.66667	7
877	1	#NULL!	0	0	36	0	2	1.8	1.2	1.66667	8
878	2	2	0	0	40	1	2	2.8	2.4	4.33333	6
879	1	#NULL!	0	0	61	0	3	2	1.8	2	9
880	1	#NULL!	0	0	61	0	2	1.4	1	1	8
881	2	1	0	0	50	0	1	2.4	1.8	5	8
882	1	#NULL!	0	0	52	0	4	2.2	2	2	6
883	1	#NULL!	0	1	37	0	4	3.4	3.2	4.66667	6
884	1	#NULL!	0	0	49	0	2	3.8	4.2	2.33333	5
885	1	#NULL!	0	0	35	0	3	2	3.6	2	7
886	2	2	0	0	53	0	1	4	3	2.66667	6
887	1	#NULL!	0	0	65	0	3	3.6	2.4	2.66667	7
888	1	#NULL!	0	0	64	0	1	2.8	2.6	2	7
889	1	#NULL!	0	0	30	1	3	1.6	1.6	1.66667	8
890	2	1	0	0	53	1	1	1.8	1.6	4	7
891	1	#NULL!	0	0	39	1	4	1.6	2.6	1	8
892	2	2	0	0	58	0	4	2.2	1.6	1	8
893	2	2	0	0	54	0	4	2.2	2.2	2	8
894	2	1	0	0	53	0	1	2.4	1.6	2.66667	8
895	1	#NULL!	0	1	58	0	4	2.8	2.6	2.66667	7
896	1	#NULL!	0	0	53	0	1	2.2	1.8	1	8
897	2	1	0	0	57	1	1	2.2	1.6	2.33333	8
898	2	1	0	0	60	0	2	2.6	2.4	4.33333	5
899	1	#NULL!	0	0	44	0	1	1.8	1.2	2	8
900	1	#NULL!	0	0	61	0	1	2.2	1.8	4	8
901	1	#NULL!	0	0	41	0	5	2.4	2.2	3.33333	5
902	2	1	0	0	26	1	2	2	4	2.66667	6
903	2	1	1	0	47	0	5	1.4	1.4	5	7
904	1	#NULL!	1	0	42	0	5	3	2.4	3	10
905	1	#NULL!	0	0	64	0	3	1	1.2	3	6
906	1	#NULL!	0	0	62	0	1	1.4	2	2	9
907	1	#NULL!	0	0	48	0	1	1.6	2.8	3	8
908	1	#NULL!	1	1	57	0	1	2.4	1.8	3	8
909	1	#NULL!	0	0	42	1	4	2	2	3.66667	7
910	1	#NULL!	0	0	64	0	2	1.2	1	1	10
911	1	#NULL!	0	0	57	0	2	1.6	1.2	1.66667	8
912	1	#NULL!	0	1	39	0	3	1.6	2	1.66667	7
913	2	1	1	1	62	0	1	1.8	1	2	8
914	1	#NULL!	0	0	38	1	5	1	2.6	1.33333	8
915	2	1	1	0	58	0	1	3.4	3.2	2.66667	10
916	1	#NULL!	0	0	45	0	4	1.2	1.2	2	7
917	2	1	1	1	41	0	3	2	1.8	2.33333	6
918	1	#NULL!	1	1	64	0	1	2.8	2	1.66667	6
919	2	1	0	0	45	0	1	2.2	1.8	2	10
920	1	#NULL!	0	0	60	0	2	2.2	1.8	2.66667	8
921	1	#NULL!	1	1	60	0	1	2.2	1.6	2	7
922	2	1	0	0	60	0	2	3.2	1.4	4	6
923	1	#NULL!	0	0	61	0	1	3.2	3.2	4	8
924	1	#NULL!	0	0	58	0	1	2	1.6	3	7
925	2	1	0	0	54	0	1	3.4	2.4	2	6
926	2	2	1	0	57	0	2	3	3.2	3.33333	5
927	1	#NULL!	0	0	57	0	4	2.2	1.8	2.66667	8
928	1	#NULL!	0	0	57	0	2	3	1.6	2.66667	6
929	1	#NULL!	0	0	46	0	4	1.6	1.6	1.66667	8
930	1	#NULL!	0	0	39	0	2	2.2	1.8	3	8
931	2	2	0	0	33	0	2	2.8	2.4	3.66667	7
932	2	2	0	0	25	0	4	3.4	3.2	5	7
933	1	#NULL!	0	1	57	0	4	1.4	1.8	1.66667	9
934	1	#NULL!	1	1	54	0	4	1.4	2.4	3	9
935	1	#NULL!	0	0	55	1	4	2.4	1.8	3	7
936	2	1	0	0	46	0	5	1.4	1.4	3	10
937	1	#NULL!	0	0	29	0	3	2	1.4	1.66667	9
938	2	1	0	0	39	0	1	3	2.6	3	6
939	2	1	0	0	54	1	2	1.4	1.4	1.33333	8
940	2	1	0	0	52	0	2	1.4	2.2	1.33333	7
941	2	2	0	0	26	0	2	3	2.6	2	8
942	2	1	0	0	61	0	1	2.6	2.8	3	8
943	1	#NULL!	1	0	64	0	4	3	1.2	1.66667	5
944	2	1	0	0	33	0	1	2	2	3.33333	8
945	1	#NULL!	0	1	60	0	2	3	2.2	1	8
946	2	1	0	1	25	0	2	2.2	2.2	1.66667	7
947	1	#NULL!	0	0	44	1	2	1.2	2	2.66667	8
948	2	1	0	0	32	1	1	2.4	2.2	1.66667	7
949	2	1	0	1	45	1	5	3.8	4	4	6
950	2	1	0	0	52	0	2	1.4	1.4	4	7
951	1	#NULL!	0	1	47	1	4	2.8	2.4	4	8
952	1	#NULL!	1	1	62	0	1	3	3.4	1.66667	7
953	2	1	0	0	54	0	1	1	1	1.66667	9
954	2	1	0	0	55	0	2	1.4	1.8	3	7
955	2	2	0	0	55	1	1	1.4	1.2	1.66667	9
956	2	2	0	0	62	0	4	1.4	1.6	2	8
957	2	1	0	0	63	0	2	2.4	1.4	1.33333	6
958	1	#NULL!	0	0	53	1	3	1.6	1.2	2.66667	7
959	1	#NULL!	0	0	61	1	2	1.6	1	2	8
960	1	#NULL!	0	0	31	0	2	3	2.8	3.33333	5
961	1	#NULL!	0	0	23	1	4	3.6	2.2	2	8
962	1	#NULL!	0	0	59	0	2	3	2.4	2.33333	7
963	2	1	0	0	53	0	1	2.8	3	3	7
964	1	#NULL!	0	1	44	0	4	1	2.8	3	8
965	1	#NULL!	0	0	61	1	3	3.2	2.2	1.33333	8
966	2	1	0	0	31	0	1	2.4	1.6	1	8
967	1	#NULL!	0	0	44	0	3	1	1	1.66667	10
968	2	1	0	0	49	0	2	1.4	1.4	1.66667	7
969	1	#NULL!	0	0	64	0	2	1.4	1.4	2	7
970	1	#NULL!	0	0	41	0	3	1.4	1	1.66667	8
971	2	1	1	0	55	0	1	1.8	1.2	3.33333	8
972	1	#NULL!	0	0	61	0	4	1.8	1.8	3.66667	6
973	1	#NULL!	0	1	70	0	1	2	1.4	3.66667	8
974	1	#NULL!	0	1	62	0	1	1.2	1.2	2	7
975	1	#NULL!	0	0	44	0	4	2.2	3.2	4	7
976	1	#NULL!	0	0	34	0	3	1.4	2.8	5	8
977	2	1	0	0	43	0	1	2.8	1.8	3	8
978	1	#NULL!	0	1	61	0	1	1.4	1.6	2	9
979	1	#NULL!	0	0	37	0	4	3.2	2.8	2	7
980	1	#NULL!	0	0	62	0	2	1.4	1.4	1.33333	8
981	1	#NULL!	0	0	51	0	2	3.4	1.4	4	7
982	1	#NULL!	0	0	36	0	4	1.8	2.2	1.66667	9
983	1	#NULL!	1	1	63	0	4	2.2	1.8	1.66667	8
984	1	#NULL!	0	0	35	0	3	2.2	2.4	3	7
985	2	2	0	0	23	1	4	3.8	3.8	3.33333	6
986	2	1	0	0	50	0	1	1.6	1.6	3	8
987	2	2	0	0	39	0	1	2.2	2.6	3.33333	7
988	2	1	0	0	37	0	1	2.4	2.4	1.66667	7
989	2	1	0	0	52	0	1	2.8	2.2	4	8
990	2	1	0	1	25	0	4	1.6	1.8	1.33333	8
991	1	#NULL!	0	0	62	0	4	1.6	1.4	2.66667	7
992	1	#NULL!	1	0	63	0	1	2	1.4	1	9
993	1	#NULL!	1	0	45	1	4	1.8	2	3	8
994	1	#NULL!	0	0	32	0	4	4.2	3.8	2.66667	8
995	1	#NULL!	0	0	59	0	3	1.8	1.6	1	8
996	1	#NULL!	0	0	53	0	2	2.6	3.8	4	7
997	1	#NULL!	0	0	57	0	1	2.2	1.4	2	8
998	1	#NULL!	0	0	60	0	3	2.4	2	2	7
999	1	#NULL!	0	1	57	0	3	1.6	1.6	1.66667	8
1000	1	#NULL!	0	0	25	0	2	1.8	1.6	1.33333	8
1001	2	2	0	0	57	0	2	1.6	2	3	6
1002	2	2	0	0	43	0	2	1.8	1.2	2.33333	9
1003	1	#NULL!	1	1	60	0	1	3.6	2.6	4	6
1004	1	#NULL!	0	0	49	0	1	2.2	2	4	6
1005	2	1	0	0	39	0	2	2	1.2	1	9
1006	1	#NULL!	0	0	59	0	2	4	2.8	2.33333	7
1007	2	1	0	0	63	0	1	2.8	1.6	3.66667	8
1008	1	#NULL!	0	0	49	0	4	1	1	1.66667	7
1009	1	#NULL!	0	0	38	0	4	2	1.8	2.33333	8
1010	2	1	0	0	35	0	2	3	2.6	1.66667	7
1011	1	#NULL!	0	0	49	0	4	3	1.4	1	8
1012	1	#NULL!	0	0	48	0	4	1.6	1.4	1.66667	7
1013	1	#NULL!	0	1	35	0	4	2.6	2.4	2.33333	9
1014	1	#NULL!	1	1	49	0	2	3.6	2.8	3.33333	5
1015	2	1	0	0	38	0	1	1	1	1.66667	9
1016	1	#NULL!	1	0	49	0	5	3.4	3.4	2	4
1017	2	2	0	0	41	0	3	3	3	3	7
1018	2	2	0	0	61	0	2	2.2	2.6	5	8
1019	2	2	1	0	43	0	2	2.4	2.6	1.66667	7
1020	2	1	0	0	65	1	2	3.6	2	1.66667	7
1021	1	#NULL!	1	1	54	0	1	3.6	3.6	3	7
1022	1	#NULL!	0	1	56	1	2	2.4	1.2	3	3
1023	1	#NULL!	1	0	56	0	4	2.4	3.4	3.33333	6
1024	1	#NULL!	0	0	58	1	5	1.8	1.6	2	8
1025	1	#NULL!	0	0	40	0	4	1.8	2	1.33333	8
1026	2	1	1	0	34	0	1	1.8	1.4	2.66667	8
1027	1	#NULL!	1	0	63	0	3	1.4	1.4	1.66667	9
1028	1	#NULL!	0	1	51	1	2	2.4	2.6	2.33333	8
1029	1	#NULL!	0	0	53	0	1	1.8	1.4	4	7
1030	2	1	1	1	50	0	1	2.4	1.6	1.66667	7
1031	2	1	0	1	52	0	1	3.2	2	2	8
1032	1	#NULL!	0	0	59	1	1	3.4	2	3.33333	7
1033	2	1	0	0	37	0	1	1.8	1	2.66667	9
1034	2	1	0	0	53	0	1	1.6	1.6	1.66667	7
1035	1	#NULL!	0	0	57	1	2	3.4	2.4	3	9
1036	1	#NULL!	0	0	62	0	1	2	1.8	1.66667	9
1037	1	#NULL!	0	0	57	1	5	1.8	1.2	2.66667	8
1038	1	#NULL!	0	0	31	1	2	2	1.8	2	8
1039	1	#NULL!	0	1	63	0	4	1.4	1.6	1.33333	8
1040	1	#NULL!	0	1	61	0	3	2.4	2.6	1	4
1041	1	#NULL!	1	1	56	0	1	2	1.4	2.33333	8
1042	1	#NULL!	0	0	57	0	4	2.2	1.4	1	7
1043	2	1	0	0	57	0	2	1.8	1.8	2	8
1044	2	2	0	0	43	0	4	1.6	1.2	1.66667	9
1045	2	2	0	0	53	0	1	2.4	1.8	2	7
1046	1	#NULL!	0	0	59	0	1	1.2	1.2	1.33333	7
1047	2	2	0	1	47	0	2	3.2	3	1.33333	7
1048	1	#NULL!	0	0	55	0	4	2.4	2	2	7
1049	1	#NULL!	0	1	52	0	3	1	1	1.66667	10
1050	1	#NULL!	0	0	54	1	1	1.6	1.2	2	8
1051	1	#NULL!	0	0	64	1	5	2	1.6	1.66667	8
1052	1	#NULL!	0	0	57	1	3	1.4	1.2	2	8
1053	2	1	0	0	24	0	4	1.6	1.8	2.33333	8
1054	2	2	0	0	61	0	1	2.2	1.4	3	7
1055	1	#NULL!	0	0	60	0	4	1.2	1	1	10
1056	2	1	0	1	64	0	4	2	1.8	1.66667	7
1057	1	#NULL!	0	0	61	0	1	2	1.8	2	7
1058	1	#NULL!	0	0	54	0	2	2.2	1.8	4.66667	8
1059	1	#NULL!	1	0	26	0	4	3	2.4	2.66667	8
1060	1	#NULL!	0	0	49	0	5	2.2	1.6	3.66667	9
1061	2	1	0	0	63	0	2	2	1.8	1.33333	7
1062	1	#NULL!	0	0	55	0	2	3.6	3	3.66667	7
1063	1	#NULL!	0	1	55	0	4	1.6	1.8	1.66667	8
1064	2	1	0	0	59	0	5	2	1	2	10
1065	1	#NULL!	0	0	26	1	5	1.6	1.6	2	8
1066	1	#NULL!	1	0	61	1	1	3	2	1.66667	7
1067	1	#NULL!	1	0	50	0	3	4	4	4	6
1068	2	1	0	0	48	0	4	1	1	2	8
1069	1	#NULL!	0	0	60	0	2	1.2	1.2	3	8
1070	1	#NULL!	0	0	63	0	1	1.4	1	1	8
1071	1	#NULL!	0	0	46	0	1	2	1.8	1.33333	7
1072	1	#NULL!	0	0	59	0	4	1.6	1	2	8
1073	2	1	0	0	63	1	1	1.6	1	1.66667	9
1074	1	#NULL!	0	0	65	0	1	1.2	1.6	2.66667	8
1075	1	#NULL!	0	0	54	0	2	1.8	1.2	2	7
1076	2	2	0	0	55	0	3	2.6	3.8	1	6
1077	1	#NULL!	0	0	31	0	4	1.6	2.8	2.66667	8
1078	1	#NULL!	1	0	46	0	1	1.6	1.6	2.66667	9
1079	1	#NULL!	0	0	62	0	5	1.8	1	1.33333	10
1080	1	#NULL!	0	0	47	0	2	1.6	2.2	1.33333	5
1081	2	2	0	0	44	0	2	1.8	1.4	4	8
1082	1	#NULL!	0	0	47	0	1	2.4	3.2	1.33333	9
1083	1	#NULL!	0	1	64	0	4	1	1	1	8
1084	1	#NULL!	0	0	58	1	3	4	3.6	1.66667	5
1085	1	#NULL!	0	0	58	0	1	3.2	3.2	2	6
1086	2	1	0	0	53	0	2	2.2	1.8	2	7
1087	1	#NULL!	0	0	57	0	2	5	3.4	3.66667	4
1088	2	1	0	0	35	0	1	2.2	2	2.33333	10
1089	1	#NULL!	0	0	57	0	3	2.4	1.8	2.66667	8
1090	2	1	0	0	48	0	1	3.8	3	2.33333	6
1091	1	#NULL!	0	0	65	1	4	1.4	1.4	1.33333	9
1092	2	1	0	0	53	0	1	4.2	3.8	5	4
1093	2	1	0	0	59	0	1	2.4	3	1.66667	8
1094	1	#NULL!	0	0	30	1	4	3	3.6	1.33333	7
1095	2	1	0	0	50	0	1	2.6	2.4	3	7
1096	1	#NULL!	1	0	55	0	4	1	1.6	1.66667	10
1097	1	#NULL!	0	0	42	0	4	2	1.8	2.66667	8
1098	1	#NULL!	0	1	40	1	4	4.4	4.8	5	3
1099	1	#NULL!	0	0	58	0	2	3.6	3.2	3	4
1100	1	#NULL!	0	0	44	0	3	2.4	3.6	3	6
1101	2	1	0	0	46	0	1	2.2	1.4	3.33333	8
1102	2	1	1	0	28	0	2	3.2	4.4	4.33333	4
1103	2	1	0	0	58	1	2	1.6	1.2	1.66667	9
1104	2	1	0	0	26	0	2	1.4	1.2	1.66667	8
1105	1	#NULL!	0	0	59	0	1	1.4	1.8	4	7
1106	2	2	0	0	40	0	1	2.8	1.8	2	7
1107	2	1	0	0	40	0	2	1.6	1.6	2.33333	8
1108	2	1	0	0	47	0	2	3	3	3.33333	5
1109	1	#NULL!	0	1	65	0	3	3.2	2.4	2	4
1110	2	1	0	1	58	0	1	3	2.8	1.66667	7
1111	1	#NULL!	0	0	52	0	4	3.6	3.4	1.33333	6
1112	1	#NULL!	0	0	51	0	2	1.4	1.6	2.66667	8
1113	2	1	1	0	60	0	2	1.2	1.6	1.66667	8
1114	1	#NULL!	0	0	58	0	3	1.4	2	1.66667	8
1115	2	1	0	0	39	0	1	1	1.4	2	8
1116	2	1	1	0	31	0	1	2.4	1.8	4.66667	6
1117	1	#NULL!	0	0	38	0	3	1.2	1.2	2.33333	8
1118	1	#NULL!	0	0	50	0	4	1.8	1.4	2.66667	9
1119	2	1	0	0	52	0	2	3.4	2.4	3	7
1120	1	#NULL!	0	0	60	0	2	2.6	2.4	3	7
1121	2	1	0	0	56	1	1	2.2	2.6	2.66667	8
1122	1	#NULL!	0	1	56	0	3	1.4	1.2	5	6
1123	2	1	0	0	22	0	2	1.8	1.8	1.66667	9
1124	1	#NULL!	0	0	54	0	2	2.4	2	3	6
1125	2	2	0	0	46	0	3	1.8	1.4	1.33333	9
1126	1	#NULL!	0	0	60	0	3	2.4	3	2	7
1127	2	1	0	0	55	0	1	1.8	1	1	9
1128	1	#NULL!	0	0	45	0	4	1.8	1	2.33333	8
1129	1	#NULL!	0	0	30	1	4	1.8	2.2	2.33333	8
1130	2	1	0	0	65	0	1	1.2	1.4	1.33333	9
1131	1	#NULL!	0	0	59	0	1	1	1.8	3.33333	6
1132	2	1	0	0	47	0	1	2.4	1.8	1	8
1133	2	1	0	1	65	0	4	2.6	1.8	2	3
1134	1	#NULL!	0	0	36	1	4	4	3.6	3.33333	7
1135	1	#NULL!	0	0	60	0	1	1.2	1.2	1.66667	7
1136	1	#NULL!	1	0	56	0	2	1	1	1.66667	9
1137	2	2	1	0	63	0	2	2.8	2.6	2.66667	8
1138	1	#NULL!	0	0	63	0	1	2.4	2	3.66667	8
1139	1	#NULL!	0	0	61	0	1	1.6	1	1.66667	9
1140	2	1	0	0	49	0	1	1.8	1.4	2.33333	6
1141	1	#NULL!	0	1	64	0	4	1.4	1.8	2.33333	8
1142	1	#NULL!	0	0	37	1	4	1.8	2.8	2	8
1143	1	#NULL!	0	0	52	0	3	3.8	3	4.33333	6
1144	1	#NULL!	0	0	39	0	5	1.6	2	2.33333	7
1145	1	#NULL!	0	0	40	0	2	1.8	2.6	3.33333	7
1146	1	#NULL!	0	0	50	0	2	2	1.6	2.66667	7
1147	2	2	0	0	57	0	4	1	1	2.33333	10
1148	1	#NULL!	0	0	44	0	5	2.8	1.8	1.66667	8
1149	1	#NULL!	0	0	59	1	2	3	1.4	2	6
1150	1	#NULL!	0	1	67	0	3	1	1.2	1.33333	9
1151	2	1	0	0	64	0	1	1.6	1.8	1.33333	7
1152	1	#NULL!	0	0	63	1	2	1.2	1.6	1	8
1153	1	#NULL!	0	0	59	0	2	1.8	1.4	3.33333	7
1154	1	#NULL!	0	0	40	0	1	1.4	1.2	1.66667	9
1155	2	1	0	0	56	1	2	2.4	1.8	2	8
1156	2	1	0	0	51	0	1	1.8	1.6	2.66667	8
1157	1	#NULL!	0	0	58	1	1	1.8	2.6	2.66667	7
1158	1	#NULL!	0	0	42	0	1	1	1.2	1.33333	10
1159	2	1	0	0	19	1	1	3	3	1.33333	7
1160	1	#NULL!	1	0	49	0	1	1.4	2	2.33333	7
1161	1	#NULL!	0	1	42	0	1	1.4	1.6	1.33333	8
1162	2	1	0	0	62	0	2	3.2	2.2	3.33333	6
1163	2	1	1	0	57	0	1	1.8	1	1.33333	8
1164	2	1	0	1	57	0	1	2.6	2.4	3.66667	6
1165	2	1	0	0	55	1	1	2.2	2	3	8
1166	1	#NULL!	0	0	35	0	1	2	1.2	2.66667	7
1167	1	#NULL!	0	0	37	0	3	2.4	1.6	1.33333	10
1168	2	1	0	1	72	0	2	2.2	1.6	2	8
1169	2	1	1	0	61	0	1	2.2	3	3.33333	7
1170	2	1	0	0	48	0	1	2.8	1.4	4	8
1171	1	#NULL!	0	1	64	0	3	2.2	1.8	1	10
1172	2	1	0	0	47	0	1	1.4	1	1.33333	8
1173	1	#NULL!	0	0	60	0	2	2.4	1.8	1.33333	8
1174	1	#NULL!	0	1	46	0	4	1.6	2	2.33333	6
1175	2	1	0	0	57	0	1	1.8	1.6	1.66667	9
1176	1	#NULL!	0	0	49	0	1	2.4	1.2	1.33333	8
1177	1	#NULL!	0	0	32	0	1	2.4	2.4	1	7
1178	2	2	0	0	63	0	1	3.4	2.6	1.33333	7
1179	1	#NULL!	0	1	62	0	2	1.6	1.8	1	8
1180	1	#NULL!	0	0	60	0	2	2.6	3	2	9
1181	1	#NULL!	0	0	59	0	3	1	1	1.66667	7
1182	1	#NULL!	0	0	60	1	2	4	4.2	1.66667	9
1183	2	1	0	0	57	0	2	2.2	2	3	7
1184	1	#NULL!	0	0	41	0	2	1.4	2	2.66667	7
1185	1	#NULL!	0	0	52	1	3	2	2	1.66667	8
1186	1	#NULL!	0	0	58	0	1	2	1.2	3	8
1187	1	#NULL!	0	0	48	0	4	3.2	3.2	3.33333	5
1188	1	#NULL!	1	0	28	1	3	2.6	3.2	1.33333	8
1189	1	#NULL!	0	1	51	0	1	1	1.6	1.66667	8
1190	2	1	1	0	63	0	1	1.4	1.4	3.66667	8
1191	1	#NULL!	0	0	53	0	4	2.2	1.4	2.33333	5
1192	2	1	0	0	58	0	1	2	1.6	3.33333	9
1193	1	#NULL!	0	0	54	0	2	1.2	1.6	2	8
1194	1	#NULL!	0	0	52	0	2	3.2	2.6	1.33333	8
1195	1	#NULL!	1	0	34	1	5	1.2	1.8	1.33333	8
1196	1	#NULL!	0	1	57	0	4	2.2	2.4	3.33333	8
1197	2	1	0	0	35	0	3	1.8	1	2	7
1198	2	1	0	0	23	0	2	2	1.4	1.66667	9
1199	2	1	0	1	46	0	1	1.2	1.6	2.33333	8
1200	2	1	1	0	56	0	1	1.6	1.4	2	10
1201	1	#NULL!	0	0	60	0	2	3.6	4	4	5
1202	1	#NULL!	0	0	32	0	3	2.2	1.8	2	9
1203	1	#NULL!	0	0	60	0	2	2	1.6	2	8
1204	2	1	0	1	42	0	1	1.4	1.2	1.66667	6
1205	1	#NULL!	0	0	36	0	3	1.4	1.8	1.33333	7
1206	1	#NULL!	0	0	38	0	3	1.4	1	1	9
1207	1	#NULL!	0	0	41	0	4	3.2	3.2	4	5
1208	1	#NULL!	0	0	59	0	1	2	1.8	3.66667	7
1209	2	1	0	0	59	0	5	2.2	2	2	10
1210	2	1	0	0	62	0	1	2	1.2	4	9
1211	1	#NULL!	0	0	24	0	2	2	1.6	3	7
1212	1	#NULL!	1	1	57	0	2	2.4	1.8	3	8
1213	1	#NULL!	1	0	60	0	5	2	1.6	1	7
1214	1	#NULL!	0	0	52	1	1	2	2	2.33333	8
1215	1	#NULL!	0	0	63	1	3	5	5	3.33333	4
1216	1	#NULL!	0	0	61	0	1	4.6	4	2	5
1217	2	1	0	0	44	0	1	2.4	2.6	2	8
1218	1	#NULL!	0	0	62	1	2	2	1.6	2.33333	7
1219	1	#NULL!	0	0	52	0	2	3.4	2.6	1.33333	7
1220	2	1	0	0	39	0	1	2	2	1.33333	8
1221	1	#NULL!	0	0	47	0	1	1.2	1	2.33333	1
1222	2	1	0	0	39	0	5	2.8	2.2	4	8
1223	1	#NULL!	0	0	43	0	4	4.8	4.2	2.66667	4
1224	2	2	0	0	46	0	2	3.2	2.4	4	6
1225	1	#NULL!	0	0	47	0	4	3.6	3.2	2.33333	6
1226	1	#NULL!	1	1	54	0	2	2.8	3	2.66667	6
1227	1	#NULL!	0	1	54	0	1	1.2	1	1	8
1228	1	#NULL!	0	0	59	0	2	1.4	1.6	3.33333	9
1229	2	1	1	0	54	0	2	1.8	2.6	2.66667	7
1230	1	#NULL!	0	0	62	0	4	1.4	1.4	1	8
1231	1	#NULL!	0	0	59	0	1	3	2.2	2	8
1232	2	1	0	1	53	0	1	2.6	2.6	2.66667	8
1233	1	#NULL!	0	0	63	1	4	1.8	1.6	4	9
1234	2	1	0	0	50	0	1	4.4	2.6	3.33333	9
1235	1	#NULL!	0	0	58	0	4	2	1.8	2.33333	5
1236	2	1	0	1	45	0	1	2	2.4	2.33333	7
1237	2	2	0	0	53	0	2	1	1	2.66667	8
1238	2	1	0	0	48	1	2	2.2	2.4	2.66667	3
1239	2	1	0	0	53	1	2	2.8	2.8	2	7
1240	2	2	0	0	65	0	4	2.8	2.8	4	9
1241	1	#NULL!	0	0	60	0	1	3	1	1.33333	6
1242	1	#NULL!	1	0	58	1	2	3	2	4	8
1243	2	1	0	0	38	1	1	1.4	1.4	2	9
1244	1	#NULL!	0	0	63	1	3	2.8	1.8	2.33333	7
1245	1	#NULL!	0	0	51	0	2	1	1	1	10
1246	1	#NULL!	0	0	48	1	1	1.8	1	2.33333	6
1247	1	#NULL!	0	0	56	0	1	2	2	2.33333	8
1248	2	1	0	0	49	0	2	3	2.2	3	7
1249	1	#NULL!	0	0	58	1	2	1.6	1.8	1.33333	8
1250	1	#NULL!	0	0	61	0	1	2.4	2.4	2	7
1251	1	#NULL!	0	1	53	0	1	2	1.4	2	8
1252	1	#NULL!	0	1	61	0	1	3.2	2.8	3	6
1253	1	#NULL!	0	0	39	0	4	2.4	2.4	2	8
1254	1	#NULL!	0	0	57	1	1	3.2	2.8	3	2
1255	1	#NULL!	0	0	47	0	2	1.6	1.4	1.33333	7
1256	2	2	1	0	62	0	5	2.2	2	2	7
1257	1	#NULL!	1	0	35	0	4	2	1.8	1	8
1258	2	1	0	0	51	0	1	1.4	1.2	1.66667	9
1259	2	1	0	0	39	0	1	2.6	1.2	4.33333	8
1260	1	#NULL!	0	0	63	0	3	1.4	2.2	1	8
1261	1	#NULL!	0	0	62	1	2	1.6	2	1.66667	6
1262	2	1	1	1	63	0	3	3.2	2.2	1.66667	7
1263	1	#NULL!	0	0	31	1	4	1.4	2.2	2	7
1264	2	1	1	1	51	1	3	2.2	2	2.66667	9
1265	2	1	0	0	50	1	1	3	2.2	3.33333	7
1266	2	1	0	0	39	0	1	2	1.2	2.33333	8
1267	1	#NULL!	0	0	44	0	1	1.6	1.6	2.33333	8
1268	1	#NULL!	0	1	58	0	1	2.4	3.6	3.33333	6
1269	2	1	0	0	51	0	1	2.2	1.8	1.33333	6
1270	1	#NULL!	0	0	61	1	1	2	2	2	7
1271	2	1	0	1	27	0	1	2.2	1.8	1.66667	9
1272	1	#NULL!	1	0	51	0	2	1.8	1.6	2.33333	7
1273	1	#NULL!	0	1	63	0	3	1	1.6	1.33333	10
1274	1	#NULL!	0	0	64	1	1	3.2	1.2	1.33333	7
1275	1	#NULL!	1	0	65	1	4	1.6	1	2	1
1276	1	#NULL!	1	1	65	1	4	2	1	1.66667	8
1277	2	1	0	0	63	1	2	4	3	3	6
1278	1	#NULL!	1	1	55	0	4	1.2	1.4	2	7
1279	2	1	0	0	57	0	1	3.4	2.2	4.66667	7
1280	2	1	0	0	48	0	3	1	1	1	8
1281	1	#NULL!	0	0	49	0	1	3.2	2.2	3	6
1282	2	1	0	0	34	0	1	2	1.2	2.33333	8
1283	2	1	1	0	53	0	2	2.8	1.6	4.33333	8
1284	2	1	0	1	61	0	1	3.6	3.8	2	7
1285	2	1	0	0	39	0	1	2	1.4	2	9
1286	1	#NULL!	0	0	62	0	4	2.6	1.8	3	6
1287	1	#NULL!	0	0	54	0	1	1.4	1.6	2.33333	7
1288	1	#NULL!	0	0	56	1	2	1.8	1.4	1.66667	7
1289	1	#NULL!	0	0	51	0	1	1.6	1.6	4	7
1290	1	#NULL!	0	1	55	0	3	2.4	2.6	2.66667	6
1291	1	#NULL!	0	0	62	0	2	1.8	1	3.66667	6
1292	2	2	0	0	52	1	2	2	1.4	2.66667	7
1293	1	#NULL!	0	0	61	1	1	3	2	3.66667	6
1294	2	1	0	0	58	0	1	2	1.2	2.33333	7
1295	2	2	0	0	57	0	1	3	2.6	2.66667	8
1296	2	1	0	0	39	0	1	3.2	2.2	3.66667	6
1297	2	1	0	0	28	0	2	1.8	1	1.66667	9
1298	1	#NULL!	0	0	59	0	3	1.4	2	2.33333	8
1299	1	#NULL!	0	0	60	0	2	2	2	2.33333	9
1300	2	2	0	0	49	0	2	2.6	1.4	3.33333	7
1301	2	1	1	0	62	0	1	1.4	1.4	2	9
1302	2	1	0	1	55	0	1	2	2	1.33333	8
1303	2	1	0	0	35	0	1	1.8	1.2	1.33333	8
1304	1	#NULL!	0	0	60	1	2	4	3.6	2.33333	5
1305	1	#NULL!	1	0	49	0	2	3.2	2.4	1	8
1306	2	1	0	0	36	0	1	2.4	1.4	3	6
1307	1	#NULL!	0	0	34	0	3	2	4.2	2	7
1308	1	#NULL!	0	0	57	1	4	2.2	1.8	1.66667	7
1309	1	#NULL!	0	0	62	0	4	2.2	1.4	1.66667	10
1310	2	1	1	0	41	0	2	3.4	2.6	3	7
1311	1	#NULL!	0	0	41	0	5	1.8	1.6	1.33333	8
1312	2	1	0	0	45	0	2	2.6	1.6	2.66667	8
1313	2	1	0	0	25	1	1	2.2	2	2.66667	9
1314	2	1	0	1	27	1	2	1.6	1.4	1.66667	8
1315	1	#NULL!	0	0	28	0	2	2.6	2.2	3	6
1316	1	#NULL!	0	1	23	1	4	2.4	2.4	5	8
1317	1	#NULL!	0	0	27	0	4	2.6	1.6	3.33333	7
1318	2	2	1	0	29	1	3	2	3.4	3.33333	7
1319	1	#NULL!	0	0	49	1	2	5	3.6	3.66667	5
1320	2	1	0	0	56	0	1	2	2.4	2	7
1321	2	1	0	0	54	0	2	3.8	3.4	2	7
1322	2	1	0	0	38	0	2	2	2	3.33333	9
1323	1	#NULL!	0	1	48	0	3	2	2	2	8
1324	1	#NULL!	0	0	57	0	1	3	2.6	2.33333	6
1325	1	#NULL!	1	0	52	1	4	2	1.8	1.66667	9
1326	1	#NULL!	0	0	32	0	4	3	3.6	3	7
1327	2	2	0	0	60	0	1	1.6	1.6	1	10
1328	1	#NULL!	0	0	35	0	4	2	2.6	3	8
1329	2	1	0	0	45	0	5	1.2	1	1.33333	8
1330	1	#NULL!	0	0	27	0	3	1.2	2.4	1.66667	10
1331	1	#NULL!	0	0	33	1	1	2	1.2	2.33333	8
1332	2	1	0	0	34	1	1	1.8	2.2	1.66667	7
1333	1	#NULL!	0	0	65	1	5	3.8	3	1.66667	6
1334	1	#NULL!	0	0	59	0	2	1.2	1	1	8
1335	2	1	0	0	62	0	1	3.2	1.8	1.66667	8
1336	1	#NULL!	0	0	65	1	3	3.2	3	2.66667	7
1337	1	#NULL!	0	0	40	1	5	3.2	3.4	4.33333	6
1338	2	1	1	0	47	0	1	1.4	2	2.33333	8
1339	2	1	0	0	37	0	2	1	1.8	1.33333	7
1340	1	#NULL!	1	1	57	0	3	1.4	1.8	1	10
1341	2	1	0	0	51	0	3	1.6	1.6	1.33333	6
1342	1	#NULL!	0	1	62	0	3	3.2	2.8	4	8
1343	2	1	1	0	38	0	2	2	1.8	3	8
1344	2	1	0	0	54	0	2	1.2	1.6	1.66667	8
1345	2	1	0	0	60	0	1	1.6	1.2	1	8
1346	1	#NULL!	0	0	45	1	2	2	1	1	7
1347	2	2	0	0	28	0	1	2.4	1.6	1.33333	7
1348	1	#NULL!	0	0	64	0	1	3	2.8	3.66667	8
1349	1	#NULL!	0	0	53	1	2	3.8	2.6	3.66667	7
1350	2	1	0	1	53	0	1	3	2.8	3	7
1351	1	#NULL!	1	0	57	0	3	2.2	1.2	2	7
1352	2	2	0	0	47	0	3	1.8	1.6	2.33333	10
1353	1	#NULL!	0	1	69	0	4	2	2	1.66667	7
1354	1	#NULL!	0	0	43	0	4	1.4	1.2	2	9
1355	2	2	0	0	34	0	1	3	2.6	1	8
1356	1	#NULL!	0	0	48	0	1	1.8	1.4	1.66667	6
1357	1	#NULL!	1	1	59	0	4	2	2.2	2.33333	8
1358	1	#NULL!	0	0	55	0	4	1.4	1.6	1.33333	5
1359	2	1	1	0	47	0	1	1.6	2	2	9
1360	2	1	0	0	30	0	1	2	1.8	2.66667	7
1361	1	#NULL!	0	0	64	1	3	1.8	2.4	4.33333	8
1362	1	#NULL!	0	1	33	0	5	1.6	1.4	1.66667	9
1363	1	#NULL!	0	0	46	0	1	1.6	1	1.33333	10
1364	2	2	0	0	50	0	2	1.6	1	2	8
1365	1	#NULL!	1	0	54	0	3	1.6	1.6	2.66667	9
1366	1	#NULL!	0	0	49	1	1	2.2	1.8	4.33333	5
1367	1	#NULL!	0	0	57	0	4	1.4	2.8	2	8
1368	1	#NULL!	0	0	36	1	3	1.8	1	1.66667	8
1369	1	#NULL!	0	0	51	1	1	2.6	1.6	2.33333	7
1370	2	1	0	0	49	0	2	3.2	2.4	1	7
1371	2	1	1	0	53	0	1	1.8	1.8	2	7
1372	1	#NULL!	1	0	58	0	4	1	1	1	10
1373	1	#NULL!	1	0	49	1	4	1.6	1.4	1	10
1374	1	#NULL!	1	0	64	1	2	2.2	1.2	1.33333	9
1375	1	#NULL!	0	1	53	0	4	1	1.2	1.33333	9
1376	2	1	0	1	57	0	5	1.6	1.8	2.33333	8
1377	1	#NULL!	0	0	63	0	3	3.2	3	2.66667	7
1378	1	#NULL!	0	0	46	0	5	3.2	2.2	3	4
1379	2	1	1	1	54	0	1	2	1.2	2.33333	8
1380	1	#NULL!	0	0	44	0	2	1.8	1.2	1.66667	7
1381	2	1	0	1	63	0	1	2	1.8	2	8
1382	1	#NULL!	0	0	55	1	2	1.4	1.2	1	10
1383	1	#NULL!	0	0	55	0	1	1.6	1.2	1.33333	8
1384	2	1	0	0	34	0	1	2	1.4	1.33333	10
1385	1	#NULL!	0	0	52	0	1	1.6	1	2	8
1386	1	#NULL!	0	0	59	0	3	1.2	1.6	1.33333	8
1387	1	#NULL!	0	1	58	0	4	4	3.4	3	4
1388	2	1	0	0	41	0	2	2.6	2	3	7
1389	1	#NULL!	0	0	52	0	1	1	2.8	2.66667	8
1390	1	#NULL!	1	0	60	1	2	3.6	2.8	5	6
1391	1	#NULL!	1	1	54	0	1	1.8	1.6	1.33333	7
1392	1	#NULL!	0	0	53	0	2	4.8	3.6	5	4
1393	1	#NULL!	0	0	63	0	2	2.6	1.8	2.33333	7
1394	2	1	0	0	58	0	1	3.4	2.2	4	6
1395	2	1	0	0	44	0	1	1.4	1.8	1.33333	8
1396	1	#NULL!	0	1	55	0	1	1.6	1.4	1.66667	8
1397	1	#NULL!	1	0	64	0	3	2	2.4	1.66667	8
1398	1	#NULL!	0	0	44	0	5	1.4	1	2	8
1399	2	1	1	1	47	0	2	2.6	2.6	3.33333	7
1400	1	#NULL!	0	0	65	1	3	1	2.2	1.66667	8
1401	1	#NULL!	0	1	65	0	3	1.8	2	1.66667	8
1402	2	1	1	1	59	0	3	2	2	1.66667	8
1403	1	#NULL!	0	0	43	0	3	1.2	1.4	2	10
1404	1	#NULL!	0	0	58	0	1	1.8	1.2	2	10
1405	2	2	0	1	57	0	2	4	3.8	4.33333	8
1406	1	#NULL!	0	0	44	0	1	1.4	1.8	2.33333	8
1407	2	1	1	1	66	0	5	1.8	1.4	1.33333	8
1408	1	#NULL!	0	0	48	1	5	1	1	1.66667	8
1409	1	#NULL!	0	0	62	1	4	2.6	2.2	1	6
1410	2	1	0	0	59	1	1	3.6	2	3.66667	7
1411	1	#NULL!	0	0	54	0	4	2	2	2.33333	8
1412	2	1	0	0	40	1	1	2.6	2.4	2.33333	6
1413	2	1	0	0	39	0	1	2.2	2	2	7
1414	1	#NULL!	1	0	37	0	4	1.4	1.8	2	10
1415	1	#NULL!	0	0	57	0	2	1.8	1.8	2	10
1416	1	#NULL!	0	0	44	0	2	2.2	2.4	3.33333	8
1417	2	1	0	0	28	0	5	1	1.6	1	8
1418	2	1	0	1	35	0	1	2	1.8	1.66667	8
1419	1	#NULL!	0	0	41	0	1	2.4	2	3	8
1420	2	1	1	0	54	0	5	2.8	2.2	1.66667	7
1421	1	#NULL!	0	0	60	0	3	2.2	2	4	8
1422	1	#NULL!	0	1	55	1	3	1	1	1	8
1423	1	#NULL!	0	0	62	1	2	3.6	2.6	5	7
1424	2	1	1	0	52	0	1	1.6	1	1	10
1425	1	#NULL!	0	1	62	0	2	2.6	1.6	2	7
1426	2	1	0	0	49	0	2	2.2	1.6	4.66667	8
1427	2	1	0	0	38	0	1	2	2	2.66667	8
1428	2	1	0	1	64	0	1	2.6	1.6	1.66667	8
1429	1	#NULL!	0	0	57	0	4	3.6	2.4	3	6
1430	1	#NULL!	0	0	42	0	4	2.2	2.4	3.33333	9
1431	1	#NULL!	0	0	62	0	2	1.4	1	1.66667	9
1432	1	#NULL!	0	0	59	0	5	1.4	1.2	1	8
1433	2	1	0	0	58	0	1	1.4	1.4	1.33333	9
1434	2	1	0	0	59	1	2	1.8	2.8	4.33333	8
1435	2	1	0	0	65	0	2	1.4	2.2	3.33333	8
1436	1	#NULL!	0	0	30	0	4	2.6	2.4	2	8
1437	2	2	0	0	46	0	2	2.2	2	1.66667	7
1438	1	#NULL!	0	0	50	0	1	2	2.2	2.33333	7
1439	1	#NULL!	0	1	49	0	2	1.6	1.8	2.66667	10
1440	1	#NULL!	0	1	60	0	3	1	1	1	10
1441	1	#NULL!	0	0	61	0	1	3	3.2	3	7
1442	1	#NULL!	0	0	53	0	2	3.6	3	3.33333	7
1443	2	1	0	0	59	0	1	2.8	2	1.33333	9
1444	2	1	0	0	54	0	2	3	1.6	1.66667	9
1445	1	#NULL!	0	0	27	0	3	1.8	2	2	7
1446	2	1	0	0	53	0	2	1.6	2	2	9
1447	2	1	0	1	56	1	1	1.2	1.6	1	8
1448	2	1	0	0	57	0	2	3.2	3	1.33333	7
1449	1	#NULL!	0	1	64	1	4	2.2	1.4	2	7
1450	1	#NULL!	0	0	52	0	1	2.4	3.8	3	7
1451	2	1	0	0	32	1	4	2	1.6	1.66667	8
1452	1	#NULL!	0	0	31	0	3	2.2	1.8	1	8
1453	1	#NULL!	1	0	40	0	3	3	3	1	8
1454	1	#NULL!	0	0	61	0	3	2.4	1.2	2.33333	7
1455	2	1	0	0	58	0	2	3.2	2.6	2	7
1456	1	#NULL!	1	0	63	1	1	2.8	2.2	2.33333	8
1457	1	#NULL!	0	0	58	0	1	2.6	2	3	7
1458	2	1	0	0	41	0	4	1.8	1.4	3	7
1459	2	2	0	0	56	0	5	3.6	3.4	3.33333	8
1460	1	#NULL!	0	0	50	0	1	3.8	3.6	5	7
1461	1	#NULL!	0	0	61	0	1	1.4	1.4	2.66667	10
1462	1	#NULL!	0	0	41	0	2	3	2	2	10
1463	2	1	0	0	32	0	3	2.2	2.8	1	7
1464	1	#NULL!	0	0	58	0	1	1.8	1.4	3	7
1465	2	1	0	0	49	0	1	2.2	1.4	3	7
1466	2	1	0	0	56	0	1	1.6	1	1.66667	8
1467	1	#NULL!	0	0	58	0	2	1	1	1.66667	8
1468	1	#NULL!	0	0	65	0	4	2.8	2.2	2.33333	8
1469	1	#NULL!	0	1	64	1	4	3.4	2.8	1.66667	7
1470	1	#NULL!	0	0	38	0	4	2	1.6	2	7
1471	2	2	0	0	59	0	2	3.4	3.4	2.66667	7
1472	1	#NULL!	0	0	44	1	2	2.4	2.4	2	7
1473	2	1	0	0	52	1	5	2.2	1	1	8
1474	2	1	0	1	38	0	1	1.2	1.8	2	7
1475	1	#NULL!	0	1	64	0	1	1	1	1.66667	8
1476	2	1	0	0	45	0	2	2.4	2.8	2.33333	6
1477	2	1	0	0	42	0	1	3.4	3	2.66667	9
1478	1	#NULL!	0	0	45	0	4	2.6	4	2	7
1479	1	#NULL!	0	0	53	0	1	1	1	1	10
1480	1	#NULL!	0	0	60	0	2	3	2.2	3.66667	8
1481	1	#NULL!	1	0	59	0	3	1.2	1.6	1.33333	9
1482	1	#NULL!	0	0	53	0	4	2.2	2.2	3	7
1483	1	#NULL!	0	0	50	0	1	1.2	1.4	1.66667	9
1484	2	1	0	0	46	0	5	1	1	1	8
1485	1	#NULL!	1	0	60	1	5	3	2.4	3.66667	7
1486	1	#NULL!	0	0	51	0	3	2.2	1.8	3	8
1487	1	#NULL!	0	0	57	0	2	3	2.4	2.33333	6
1488	1	#NULL!	0	0	38	1	4	1.8	3.2	3	6
1489	2	1	0	1	60	0	1	2.2	1.4	2.33333	8
1490	1	#NULL!	0	0	31	0	5	1.2	1.6	1.66667	8
1491	1	#NULL!	0	0	56	0	3	3.4	3.2	3.33333	7
1492	2	2	0	0	48	0	2	3.2	3	2.33333	7
1493	1	#NULL!	1	1	52	0	1	2.2	1.4	3.66667	8
1494	2	1	0	0	60	0	1	1.8	1.4	2.66667	9
1495	1	#NULL!	0	0	51	0	1	3.4	3.2	1.33333	7
1496	2	1	0	0	35	0	1	1.4	1.4	1.33333	10
1497	2	1	0	0	47	1	2	1.8	1.2	1.66667	8
1498	1	#NULL!	0	0	60	0	3	3.2	2.8	4	6
1499	1	#NULL!	0	0	32	0	4	2.6	2.4	2.66667	7
1500	1	#NULL!	0	0	28	0	4	3	4	4.33333	5
1501	1	#NULL!	0	0	33	0	4	2	1.4	1.66667	8
1502	1	#NULL!	0	0	50	0	1	1.4	1.4	2	8
1503	1	#NULL!	0	1	63	0	3	1.6	1	1.33333	8
1504	2	1	0	1	57	0	1	2.8	2.2	1.66667	8
1505	1	#NULL!	0	0	55	0	2	1.4	1.4	1	9
1506	2	2	0	0	61.5	1	1	3.6	3.4	4.33333	7
1507	1	#NULL!	0	0	54	0	2	1.4	1.2	2	8
1508	2	1	1	0	50	0	1	1.8	1.8	2.66667	7
1509	2	1	0	0	49	0	2	2.8	2	3	7
1510	1	#NULL!	0	0	58	0	5	2.4	1.8	2	8
1511	1	#NULL!	0	1	55	1	1	3	4.4	3	7
1512	1	#NULL!	0	0	42	0	3	1.2	2	2	7
1513	2	1	0	1	61	0	1	4	2	2.66667	3
1514	1	#NULL!	0	0	63	0	5	1.2	1	3.33333	7
1515	1	#NULL!	0	0	60	0	2	2.2	1.6	1.66667	8
1516	1	#NULL!	0	0	40	0	1	1.2	1	1	8
1517	2	1	0	0	47	0	2	2.2	1.6	1.33333	7
1518	1	#NULL!	0	0	32	0	3	1.4	2.6	1.33333	9
1519	1	#NULL!	0	0	62	0	1	2	1.6	1.66667	9
1520	2	1	0	0	61	0	1	1	1	3	8
1521	1	#NULL!	1	1	65	0	4	2	2	2	8
1522	2	2	1	0	53	1	2	2.6	1.8	4	6
1523	1	#NULL!	0	0	62	0	1	2.8	2.6	3.66667	8
1524	1	#NULL!	0	0	41	0	1	1.8	1.8	1.66667	7
1525	1	#NULL!	0	0	64	0	3	1.6	1.8	3	9
1526	1	#NULL!	1	1	58	0	3	3.4	2.6	2.33333	8
1527	1	#NULL!	0	0	52	0	4	1.2	1.6	1.66667	7
1528	2	1	0	0	53	0	1	3.4	2.2	2.66667	7
1529	1	#NULL!	0	1	62	0	5	2.4	2.2	1.66667	8
1530	1	#NULL!	0	0	40	0	1	2.4	1.4	2	8
1531	1	#NULL!	0	0	47	0	1	2.6	2.6	2.33333	7
1532	2	1	1	0	63	0	2	1	1	1	9
1533	2	2	0	0	31	0	2	3.6	3.6	4.33333	7
1534	1	#NULL!	0	0	52	0	5	3.2	2	2	7
1535	1	#NULL!	0	0	63	1	3	1.6	1.4	1.33333	7
1536	1	#NULL!	0	0	40	0	5	1.6	1.6	2	8
1537	2	2	0	0	58	1	1	4	3	2	6
1538	1	#NULL!	0	0	39	0	3	1.2	2	2	8
1539	2	1	0	0	40	0	1	2.8	2.4	2	7
1540	2	2	0	0	45	0	4	3.2	2.2	5	6
1541	1	#NULL!	0	0	51	0	2	1.8	1.4	1	8
1542	1	#NULL!	0	0	53	0	3	1.2	1.4	2	8
1543	1	#NULL!	0	0	54	0	4	4	3.2	3	5
1544	1	#NULL!	0	0	52	0	3	2.4	1.6	2.33333	7
1545	2	1	0	0	60	1	1	1.8	1	2.33333	9
1546	1	#NULL!	1	0	35	1	1	1.6	1.6	2	9
1547	2	1	0	0	36	0	1	3	1.8	3.33333	7
1548	1	#NULL!	0	0	65	0	2	2.8	2.2	3.33333	6
1549	1	#NULL!	1	1	56	0	4	1.6	2.2	1.66667	8
1550	2	1	0	0	35	1	1	1.8	1.8	2.66667	9
1551	1	#NULL!	1	0	59	0	3	2.2	1.6	1	7
1552	1	#NULL!	0	0	26	1	3	3.6	3.8	4.33333	9
1553	1	#NULL!	1	0	40	0	2	1.6	1.2	1.66667	10
1554	1	#NULL!	1	0	60	0	5	1.6	1.2	1.66667	8
1555	1	#NULL!	0	0	52	0	1	2.2	1.6	2.66667	8
1556	1	#NULL!	0	0	27	1	3	2.8	2.4	2.66667	9
1557	1	#NULL!	0	0	29	1	4	3.2	3.4	2.66667	5
1558	1	#NULL!	0	0	50	0	4	1.4	1.4	1.66667	8
1559	1	#NULL!	0	1	62	0	4	2.2	1.6	1.33333	7
1560	1	#NULL!	1	0	30	1	2	1.8	1.8	2.33333	8
1561	1	#NULL!	0	0	43	0	2	3.8	2.4	3	7
1562	2	1	0	1	41	0	1	3.8	3	2.33333	9
1563	1	#NULL!	1	1	65	0	1	2.4	1.6	1	7
1564	2	1	1	0	60	0	5	3.8	2.4	2	5
1565	2	1	0	0	42	0	2	2.4	2.2	2	8
1566	1	#NULL!	0	0	62	0	2	2	1.2	2.33333	7
1567	1	#NULL!	0	0	43	0	3	1.6	1.6	2	6
1568	2	1	0	1	60	0	1	1	1.2	1.66667	8
1569	2	1	0	0	58	1	1	2	1.2	1	7
1570	2	2	0	0	47	0	1	2.4	2.2	2.66667	8
1571	1	#NULL!	0	0	53	0	4	2.2	2.8	3.66667	7
1572	1	#NULL!	0	0	39	0	3	1.8	1	2	8
1573	1	#NULL!	0	0	42	0	4	3.2	3	2.66667	6
1574	2	1	0	0	55	0	2	2	1.6	2.66667	8
1575	2	1	0	1	61	0	5	1.4	1.6	2	7
1576	1	#NULL!	0	0	53	0	2	1.4	1.2	1.66667	9
1577	1	#NULL!	0	0	27	0	4	2	2	2	8
1578	2	1	1	0	37	0	1	2.2	2	1.33333	8
1579	1	#NULL!	0	0	37	0	3	1.8	2	3	8
1580	2	1	0	0	35	0	1	2.8	1.6	3.33333	8
1581	1	#NULL!	0	0	33	0	3	3	2.4	2	7
1582	1	#NULL!	0	0	33	0	1	1.6	1.4	1.33333	8
1583	1	#NULL!	0	0	44	0	1	1.2	1.6	1	8
1584	1	#NULL!	0	0	63	0	3	3	2.6	2	7
1585	1	#NULL!	1	0	57	1	1	1.2	1.2	2.66667	8
1586	2	1	1	0	42	0	1	2	1.8	4	8
1587	1	#NULL!	0	0	58	0	3	1.8	2.2	2.66667	7
1588	2	2	0	0	48	1	1	1.8	1	1	8
1589	2	1	1	0	55	1	3	4	3.4	2.66667	6
1590	2	1	0	0	54	0	2	1	1	3	6
1591	1	#NULL!	0	0	62	0	3	3.4	3.2	2	7
1592	1	#NULL!	0	0	61	1	2	3.4	2.4	4	7
1593	1	#NULL!	0	0	50	1	2	3.6	2.8	4.33333	6
1594	2	1	0	0	27	0	2	1.8	1.4	1.66667	7
1595	1	#NULL!	0	0	60	0	2	3	1.4	1.66667	10
1596	1	#NULL!	0	0	44	0	1	2.6	2.4	2	7
1597	1	#NULL!	1	0	49	0	3	1.4	1.8	1.33333	9
1598	1	#NULL!	0	0	53	0	1	3.4	2.4	3.33333	5
1599	2	1	1	0	40	0	4	1.4	1	3	8
1600	1	#NULL!	0	1	50	1	3	2.2	3	2	6
1601	2	1	0	0	52	0	1	2.8	1.6	3	6
1602	1	#NULL!	0	1	52	0	4	1.8	2.4	3.33333	8
1603	1	#NULL!	0	0	35	1	4	2.2	1.8	1	8
1604	2	1	0	1	55	1	1	3.2	2.8	3.33333	6
1605	1	#NULL!	0	0	54	0	2	3.4	2.8	4	8
1606	1	#NULL!	0	1	55	0	2	2.8	2.6	1	8
1607	1	#NULL!	0	0	51	0	5	1.8	1	1.66667	8
1608	2	2	0	0	49	0	3	2	2	1.66667	9
1609	1	#NULL!	0	0	40	0	2	1.4	1	1.66667	9
1610	2	1	0	0	52	0	3	1.6	2.2	1.66667	7
1611	1	#NULL!	0	0	36	0	2	2	2.2	3	8
1612	1	#NULL!	0	1	65	1	1	2.6	2.6	3.33333	8
1613	2	1	0	0	40	0	1	1.6	1.2	1.33333	8
1614	2	1	1	0	56	0	1	2.6	2	1.33333	8
1615	1	#NULL!	0	0	59	0	3	3	2.4	2	6
1616	2	2	0	0	45	0	2	3.2	2.6	2	8
1617	2	1	1	0	54	0	2	2.2	1.8	4	7
1618	2	1	0	0	42	0	1	1	1	2	9
1619	1	#NULL!	0	0	54	1	2	3.6	3.2	4	7
1620	1	#NULL!	0	0	55	1	2	1.2	1.6	1.66667	9
1621	2	1	0	0	60	0	5	2	1.4	3.66667	7
1622	1	#NULL!	0	0	58	0	5	2	1.4	2.33333	8
1623	1	#NULL!	0	0	61	0	2	1.2	1.4	2	8
1624	1	#NULL!	0	1	65	0	2	1.2	1	2	8
1625	2	2	0	0	49	0	1	1.8	1.8	2.66667	8
1626	2	1	0	0	57	1	2	4.2	1.8	2.33333	7
1627	1	#NULL!	0	0	61	0	4	2.6	2.2	4	6
1628	1	#NULL!	0	0	35	0	4	1.6	2	2.66667	10
1629	1	#NULL!	0	0	60	1	3	1	1.6	1	9
1630	2	1	0	0	52	0	1	1.8	2.2	3.33333	8
1631	1	#NULL!	1	0	43	0	1	1.4	1.4	2.33333	9
1632	1	#NULL!	1	0	35	0	3	2	2	2	8
1633	1	#NULL!	0	0	53	0	4	2.4	2.4	2	6
1634	1	#NULL!	0	0	59	1	4	3	1.2	2	9
1635	1	#NULL!	0	0	54	0	1	2	1.4	1	8
1636	2	1	0	0	29	1	2	4	4.2	3.66667	5
1637	2	1	0	0	39	1	3	2.4	1.8	2.33333	7
1638	1	#NULL!	0	0	37	0	2	2.2	1.6	1.66667	7
1639	1	#NULL!	1	0	61	0	2	1.6	1.6	1.33333	9
1640	2	1	0	0	50	0	2	2.4	1.4	4.66667	6
1641	2	1	0	0	42	0	4	1.2	1.4	1.33333	8
1642	1	#NULL!	0	1	63	0	4	2	2.2	2	8
1643	1	#NULL!	0	0	56	0	1	1	1.2	1.33333	10
1644	2	1	0	0	54	1	1	3.4	2.2	3	9
1645	1	#NULL!	0	0	57	1	2	3.4	2.4	2.33333	8
1646	1	#NULL!	0	0	63	0	4	1.2	1	1.33333	10
1647	1	#NULL!	0	0	35	0	3	1.8	1.2	3.66667	9
1648	2	1	0	0	45	0	2	4	4	3	5
1649	1	#NULL!	0	0	54	0	2	2.6	1.6	1.66667	8
1650	1	#NULL!	0	0	60	0	4	1.6	1.6	1.66667	8
1651	1	#NULL!	1	0	32	0	4	2.2	2.2	2.33333	7
1652	1	#NULL!	0	0	54	1	1	3	2.2	3	7
1653	1	#NULL!	0	1	65	0	3	2.4	1.2	1.66667	8
1654	2	1	0	0	51	0	2	2.8	2.8	1.33333	8
1655	1	#NULL!	0	0	54	0	1	3.6	3.6	2	6
1656	2	1	0	0	65	1	2	1.8	1.6	1.66667	7
1657	1	#NULL!	0	1	52	0	1	2.2	2	2.33333	6
1658	2	1	0	0	56	0	4	1.4	1.6	2.33333	7
1659	2	1	0	1	61	0	1	3.8	3.2	2.66667	5
1660	1	#NULL!	1	0	51	0	3	2.6	3.6	1.33333	6
1661	2	1	0	0	44	0	1	1.6	1.2	3	10
1662	2	2	0	1	66	0	2	2	1.8	4	8
1663	1	#NULL!	0	0	55	0	2	1.4	1.8	4	7
1664	2	1	0	0	40	0	2	2.2	3.4	3.33333	8
1665	2	1	0	0	53	0	2	2	1.6	1.66667	7
1666	1	#NULL!	0	0	51	0	1	1.6	1.2	2	8
1667	2	1	0	1	58	0	1	1.8	2.4	1.66667	10
1668	1	#NULL!	0	0	62	0	2	3.4	3.2	2.66667	8
1669	1	#NULL!	0	0	53	0	1	1.8	1	3.66667	7
1670	1	#NULL!	0	0	58	1	1	2.8	3	3	5
1671	2	1	0	0	46	0	2	2.2	2.8	2.66667	5
1672	1	#NULL!	0	0	50	0	5	1.8	2.4	4	8
1673	1	#NULL!	0	0	44	0	4	1.8	1.4	1.33333	8
1674	2	2	0	0	36	0	2	1.2	1.8	2	10
1675	1	#NULL!	0	0	33	0	2	1.8	2.4	2	8
1676	2	2	1	0	59	0	5	2.2	1.8	1	9
1677	2	1	0	0	47	1	2	2	1.8	2.33333	8
1678	2	1	0	1	63	0	1	3.2	3.2	3.66667	4
1679	2	2	0	0	63	0	2	3	2	4	7
1680	1	#NULL!	0	0	54	1	5	1.6	2	1.66667	7
1681	2	1	0	0	44	0	1	2.2	1.2	1	7
1682	1	#NULL!	0	0	45	0	1	1.2	1.4	1.33333	10
1683	2	2	1	1	49	0	1	2.2	1.8	3	8
1684	1	#NULL!	0	0	57	0	2	2.6	2	2	6
1685	2	1	0	0	44	1	1	2.2	3	3.66667	7
1686	1	#NULL!	0	0	59	0	4	3	1	2	5
1687	2	2	0	0	59	1	2	2	1.6	1.66667	9
1688	2	1	0	0	32	0	2	1.4	1.8	1.66667	9
1689	2	1	0	0	54	0	1	2	1.4	4	8
1690	1	#NULL!	0	0	56	0	4	1.8	1.6	2	7
1691	1	#NULL!	0	0	40	0	3	1.6	1.6	2.33333	6
1692	2	1	1	1	63	0	2	1.6	1.6	1.33333	8
1693	1	#NULL!	0	0	59	0	1	2.6	2.6	2.66667	6
1694	1	#NULL!	1	0	25	0	4	2.6	1.4	1.66667	6
1695	2	1	0	0	52	1	5	2	2	3	6
1696	1	#NULL!	1	0	59	0	5	1.8	1.2	1.33333	9
1697	2	1	0	0	36	0	5	1.8	2	3.66667	8
1698	2	2	1	0	37	1	1	2.4	2	3	7
1699	2	1	0	0	55	1	1	3	1.2	2.33333	8
1700	1	#NULL!	0	0	61	0	3	1.6	1.2	1.66667	7
1701	2	1	0	0	60	1	2	4	3.4	3.66667	6
1702	1	#NULL!	1	0	64	1	4	2.8	1.8	2	3
1703	1	#NULL!	0	0	50	1	2	3	2	2.66667	8
1704	1	#NULL!	0	0	53	0	4	1.4	1	3.33333	7
1705	2	1	0	1	48	0	1	1.6	2	1.33333	8
1706	1	#NULL!	0	0	63	0	1	3.4	1.4	3.66667	6
1707	2	1	0	0	54	0	1	2	1.4	2	8
1708	2	1	0	0	37	0	2	5	4.6	3.66667	7
1709	1	#NULL!	1	1	59	1	4	1.2	1	1.33333	8
1710	2	1	0	0	56	0	2	2.4	1.4	2.33333	6
1711	2	1	1	0	53	0	4	1.8	2.6	3.33333	8
1712	1	#NULL!	0	1	58	0	1	1.4	1.6	1.33333	7
1713	1	#NULL!	0	0	53	0	2	2.2	2	2.33333	8
1714	1	#NULL!	1	1	39	0	3	1.8	1.6	2	9
1715	2	1	0	0	48	0	2	2.4	2.8	2.66667	6
1716	1	#NULL!	0	0	62	0	3	1.4	3.2	3	8
1717	2	1	0	0	31	0	1	2.6	2.2	2.33333	8
1718	1	#NULL!	0	0	57	0	1	1.6	1.2	1.33333	10
1719	1	#NULL!	1	0	41	0	1	3.2	2.4	3.33333	7
1720	2	1	0	1	54	0	5	1.8	1.2	2.33333	9
1721	1	#NULL!	0	0	55	0	2	3	1.6	2.33333	7
1722	2	2	1	1	59	0	3	1.2	2.2	2.66667	8
1723	1	#NULL!	0	0	57	0	4	3	2.4	3.33333	8
1724	1	#NULL!	0	0	39	0	1	1.4	1.2	1.33333	9
1725	2	1	0	0	33	0	1	3	2.4	2	8
1726	2	2	0	0	36	0	2	4	3	2.66667	6
1727	2	1	0	0	57	1	1	2.4	2.4	3.33333	8
1728	1	#NULL!	0	1	54	1	3	2	1.8	2.66667	7
1729	1	#NULL!	0	1	59	0	3	3	2.2	1	7
1730	2	2	0	0	61	0	4	3.2	3	3.66667	8
1731	2	2	1	0	49	1	4	2.2	2.6	2.33333	9
1732	1	#NULL!	0	0	30	0	1	1.8	1.6	1.66667	8
1733	1	#NULL!	0	0	41	0	1	2	1.2	2.33333	7
1734	2	1	1	0	65	0	2	1.2	1	1	8
1735	1	#NULL!	0	0	47	0	4	2.4	2.8	2.66667	6
1736	1	#NULL!	0	1	60	0	1	2.8	2.2	3.66667	6
1737	2	1	0	0	50	0	1	2.6	1.4	2	7
1738	2	1	0	1	51	0	1	2.4	1.4	1	8
1739	1	#NULL!	0	0	30	0	2	3.4	1.8	1.66667	7
1740	1	#NULL!	1	0	58	0	4	1.4	1.6	1.66667	8
1741	2	1	0	0	58	1	2	3.6	2.6	2.66667	5
1742	2	1	0	0	64	0	1	2.4	2	2	7
1743	2	1	0	0	34	1	3	2.4	2.8	3	8
1744	2	1	0	0	58	0	1	1.8	2	1.33333	8
1745	1	#NULL!	0	0	65	0	3	1.2	1.2	1	8
1746	1	#NULL!	0	1	62	0	2	1	1.4	1.66667	8
1747	1	#NULL!	1	0	63	0	4	3.2	2.8	3.66667	7
1748	2	1	0	0	64	0	1	4.2	2.2	3	5
1749	1	#NULL!	1	1	57	0	2	3.6	3.2	2.66667	6
1750	1	#NULL!	0	0	43	0	4	1.8	1.4	1	7
1751	2	1	0	0	62	0	2	3.6	1.2	2.33333	6
1752	1	#NULL!	0	0	59	0	1	1.6	1.4	2	8
1753	1	#NULL!	0	0	65	0	3	1.4	1.2	1.66667	8
1754	2	1	0	1	62	0	1	4.6	4.8	4	8
1755	2	1	0	0	56	0	4	2.6	2	3.33333	6
1756	2	2	0	0	57	0	2	1.8	1.8	2	8
1757	1	#NULL!	0	0	66	0	4	2.2	1	2.33333	8
1758	1	#NULL!	0	0	46	0	2	1	1	1	10
1759	2	2	1	0	50	0	4	1.6	3	2	8
1760	1	#NULL!	1	1	59	0	4	1.8	2.8	2.33333	8
1761	1	#NULL!	0	0	32	0	2	1	1.8	1.33333	10
1762	2	2	0	0	35	0	1	1.6	1.6	1.66667	7
1763	2	1	0	0	27	0	1	1.8	1.4	1.33333	8
1764	2	1	0	0	60	0	1	3.6	2.6	3.66667	6
1765	1	#NULL!	0	0	29	0	3	1.2	1.8	1	10
1766	1	#NULL!	0	0	63	0	3	1.4	2.2	2	7
1767	2	1	0	0	65	1	1	2.2	2	4	7
1768	2	1	0	0	40	0	4	3.2	3	2	8
1769	1	#NULL!	0	0	50	0	3	1.6	1.4	1.33333	9
1770	2	1	0	0	45	0	2	2.4	1.4	1.66667	6
1771	1	#NULL!	0	0	55	1	5	2.4	2.2	4	6
1772	1	#NULL!	0	0	37	0	4	1.8	2	2.33333	7
1773	1	#NULL!	0	1	55	0	3	2.4	2.4	2	6
1774	1	#NULL!	1	0	44	0	1	4.4	3.6	3.66667	5
1775	1	#NULL!	0	1	59	0	3	1.6	1.2	1.33333	8
1776	1	#NULL!	1	0	46	0	4	1.6	1.4	3	8
1777	1	#NULL!	0	0	48	0	2	1.2	1	1.33333	9
1778	1	#NULL!	0	1	56	0	1	3.4	2.2	2.66667	5
1779	1	#NULL!	0	0	62	0	2	3	1.8	2	8
1780	2	2	0	1	53	1	1	3	3	2	7
1781	1	#NULL!	0	0	51	1	4	2.6	2.2	1.33333	7
1782	1	#NULL!	0	0	33	0	1	2	1.8	2	8
1783	1	#NULL!	0	1	64	0	1	1.8	1.6	2.33333	8
1784	1	#NULL!	0	0	51	0	2	2	2	2	7
1785	1	#NULL!	0	0	62	0	2	3.2	3	2.66667	7
1786	2	1	1	0	49	0	1	1.2	1.2	5	9
1787	1	#NULL!	0	0	61	0	4	1.4	1.6	1.33333	8
1788	1	#NULL!	0	1	49	0	4	2	1.6	3	8
1789	2	2	0	0	62	1	4	4	3.8	4	5
1790	2	1	0	0	49	0	1	2	1.6	3	7
1791	1	#NULL!	0	0	26	1	4	2	2	3	7
1792	1	#NULL!	0	0	65	1	2	3.6	2.6	3	7
1793	2	1	0	0	54	1	1	2.2	1.6	2.33333	7
1794	1	#NULL!	0	1	61	0	4	3	2.4	2.33333	7
1795	1	#NULL!	0	0	43	0	2	3.8	2.2	3	6
1796	2	1	1	0	46	0	1	3	1.4	1.66667	9
1797	2	1	1	0	51	0	2	3.8	3.8	4.33333	4
1798	1	#NULL!	0	0	40	0	1	3.6	2.6	3	7
1799	1	#NULL!	0	0	65	0	1	1.8	1.4	2.33333	8
1800	1	#NULL!	0	1	42	0	1	2	1	2.33333	7
1801	2	2	0	0	57	0	1	3.6	3.4	2.33333	7
1802	2	1	0	0	53	0	2	2	2.2	3	7
1803	2	1	0	0	64	0	1	2.8	1.6	4.33333	7
1804	1	#NULL!	0	0	55	0	5	3.4	2.4	2.66667	8
1805	2	1	0	0	41	0	5	2	2	2.66667	7
1806	2	1	0	0	41	0	1	4	4.2	5	8
1807	2	2	1	0	48	0	4	2.6	2.6	3.33333	6
1808	1	#NULL!	0	0	52	0	5	3	2	3	5
1809	1	#NULL!	0	0	65	1	1	1.8	1.4	1.66667	8
1810	1	#NULL!	0	0	56	0	1	1	1	1	8
1811	1	#NULL!	0	0	59	1	4	1.6	1	2	7
1812	2	1	1	0	44	1	4	2.8	2.2	2.66667	8
1813	1	#NULL!	0	0	56	0	1	1.6	1	1.66667	8
1814	1	#NULL!	0	0	51	0	1	2.8	2	1.66667	8
1815	2	2	0	0	31	1	4	1.8	2.8	3	9
1816	2	1	0	1	61	0	1	3.8	3.2	3	6
1817	1	#NULL!	0	1	60	0	3	1.2	1	1.66667	8
1818	1	#NULL!	0	0	59	0	3	2	1.6	1	7
1819	1	#NULL!	0	0	46	1	3	2	1.6	1.33333	8
1820	1	#NULL!	1	1	54	0	1	2.6	2.4	3	8
1821	1	#NULL!	1	0	61	0	2	3	1	2	6
1822	1	#NULL!	0	0	60	0	1	2.6	1.6	3.66667	7
1823	1	#NULL!	1	1	60	0	2	1.2	1	2	10
1824	1	#NULL!	0	0	40	0	1	1.2	1.6	1.66667	8
1825	1	#NULL!	0	0	60	0	1	2	1.8	2	7
1826	1	#NULL!	0	0	59	1	4	1.6	1	1.33333	9
1827	1	#NULL!	1	0	61	0	2	3.2	3	4.33333	7
1828	2	1	1	1	37	0	1	3.2	2.4	4	7
1829	1	#NULL!	0	0	55	0	2	2.4	1.6	3	8
1830	2	1	0	0	54	0	1	1	1.8	2.66667	8
1831	1	#NULL!	1	1	56	0	1	1.8	1.6	1.66667	7
1832	1	#NULL!	0	1	65	1	1	4	2.4	1.33333	6
1833	1	#NULL!	0	0	37	0	4	2	2	1.66667	7
1834	1	#NULL!	0	0	56	0	2	2.2	2	3.66667	7
1835	2	2	0	0	45	0	1	1.8	1.6	1.33333	9
1836	1	#NULL!	0	0	63	0	3	4.2	1	3	1
1837	1	#NULL!	0	0	57	0	4	2	2	1.66667	7
1838	1	#NULL!	0	0	37	0	5	2	2.2	2	7
1839	1	#NULL!	0	0	35	1	5	3.2	2.2	1.66667	8
1840	1	#NULL!	0	1	64	0	3	2.8	2.4	3	8
1841	2	1	0	1	64	0	1	1.8	1.4	1.33333	10
1842	2	2	0	0	56	0	1	3	3.2	2.33333	7
1843	1	#NULL!	0	0	63	0	1	1	2	2	8
1844	1	#NULL!	0	0	59	0	4	3.2	3.2	2	7
1845	1	#NULL!	0	0	60	0	1	1.8	2.8	3	6
1846	1	#NULL!	1	0	55	0	4	3.6	2.8	3.66667	6
1847	2	1	0	1	62	0	2	1.2	1	1	8
1848	2	1	0	0	64	0	1	2	1	2.66667	8
1849	2	1	1	1	59	0	2	1.6	1.4	2	8
1850	2	1	0	0	42	0	1	2.2	2.4	4	8
1851	2	1	0	0	42	1	2	2.2	1.4	2	10
1852	1	#NULL!	0	0	55	0	4	3.2	2.4	2.33333	7
1853	1	#NULL!	0	1	59	0	1	1.8	2.8	1.33333	7
1854	2	1	0	1	60	0	2	1.8	1	1.66667	8
1855	1	#NULL!	0	1	61	0	3	1.2	1.2	1	10
1856	1	#NULL!	0	0	62	0	2	3.2	1.8	3.66667	7
1857	2	1	1	0	50	0	2	1	1.6	1.33333	10
1858	1	#NULL!	0	0	56	0	1	2.6	1.8	2.33333	8
1859	1	#NULL!	1	1	51	0	1	1.8	1.2	1.66667	9
1860	1	#NULL!	0	1	64	0	5	2.8	2.2	3.33333	5
1861	1	#NULL!	0	0	53	1	2	2.4	2	2	7
1862	2	1	0	0	52	0	5	2.6	1.6	1	8
1863	1	#NULL!	0	0	57	1	4	3.4	4.8	2	8
1864	1	#NULL!	0	0	54	1	5	1.2	1.2	1.66667	9
1865	2	1	0	0	56	1	1	2.8	2.2	2	8
1866	2	1	1	1	65	0	1	2	2	2.33333	7
1867	1	#NULL!	0	0	57	0	1	2.2	1.8	3	7
1868	2	1	0	0	61	0	2	2	2.2	2.33333	8
1869	1	#NULL!	1	0	42	0	2	2.4	1.8	2.33333	7
1870	2	1	1	1	63	0	2	2.8	3	3.66667	6
1871	1	#NULL!	0	0	62	0	5	3.4	3.6	2	9
1872	2	2	0	1	49	0	4	2.4	2	1.33333	8
1873	2	1	0	0	34	0	1	1.2	1.2	1.33333	9
1874	1	#NULL!	0	0	36	0	3	1.6	1.4	1.66667	7
1875	2	2	1	1	54	1	4	2.2	2	2	9
1876	1	#NULL!	0	0	54	0	2	2.4	2.2	2	7
1877	2	1	0	0	55	0	1	2.4	2	3	7
1878	2	1	1	1	64	0	5	1.4	1.2	1	10
1879	1	#NULL!	0	0	63	0	2	2.4	2.6	2	7
1880	2	1	0	0	60	1	2	1.6	1.4	2	8
1881	2	2	0	0	43	0	2	4.6	5	4	7
1882	1	#NULL!	0	0	42	0	4	2	2.2	4.33333	7
1883	1	#NULL!	0	0	57	0	3	2.8	1.6	2	7
1884	1	#NULL!	0	0	49	1	2	2.2	1.8	2.66667	7
1885	1	#NULL!	0	1	56	0	1	1.6	1.2	1.66667	9
1886	2	1	0	0	66	0	1	1.4	1.2	1	8
1887	2	1	0	0	61	0	3	2.4	2	2	8
1888	2	2	0	0	52	0	4	2.8	2.6	4	5
1889	2	1	1	0	55	0	1	2.6	2	3.33333	7
1890	1	#NULL!	0	0	66	0	1	2.4	1.6	2.33333	8
1891	1	#NULL!	0	0	49	0	2	2.4	2.8	1.66667	7
1892	1	#NULL!	0	0	40	0	3	1.4	2	1.33333	7
1893	1	#NULL!	0	0	62	0	1	4.4	3.8	3	6
1894	2	1	0	0	50	0	1	1.6	1.8	2	8
1895	2	1	0	0	42	0	1	1	1	1.66667	10
1896	1	#NULL!	0	0	30	0	5	2.6	2.8	5	7
1897	1	#NULL!	0	0	62	1	2	2.6	1.4	1	7
1898	1	#NULL!	0	0	59	0	5	1.4	1.6	2	9
1899	1	#NULL!	0	0	65	0	2	2.2	2.4	2.66667	8
1900	2	1	0	1	64	0	1	3.2	2	1.66667	8
1901	1	#NULL!	0	1	61	0	1	1	1	2	9
1902	1	#NULL!	0	1	42	0	5	1.2	1.2	2	10
1903	2	2	0	0	53	1	2	3.2	2	1.66667	6
1904	2	1	0	0	63	0	1	1.4	1.4	2.66667	9
1905	1	#NULL!	0	0	37	0	3	1.4	1.4	2	8
1906	2	2	1	0	58	0	3	1.4	1	1	9
1907	2	1	0	1	61	0	1	3	1.6	2	8
1908	1	#NULL!	0	0	56	0	4	1.4	1.4	1.66667	7
1909	2	1	0	0	36	0	1	2	1.4	1.66667	8
1910	1	#NULL!	0	0	50	0	2	2.6	2.6	4	7
1911	2	1	0	0	47	0	1	1.4	1.6	1.33333	7
1912	2	1	1	0	52	0	1	2.8	1.4	2.66667	8
1913	2	2	0	0	46	0	4	2	1.8	2.66667	8
1914	2	1	0	0	64	1	1	2.2	1.4	1	9
1915	1	#NULL!	1	0	61	0	2	1.6	1.4	1.66667	9
1916	1	#NULL!	0	0	60	0	2	2.2	2.6	3.66667	10
1917	1	#NULL!	1	1	42	0	1	1.6	1.4	2	7
1918	1	#NULL!	0	0	28	1	4	2.6	3	2	5
1919	1	#NULL!	0	0	61	0	4	1.4	1.8	1.66667	7
1920	1	#NULL!	1	0	61	0	5	2.8	2.2	2	7
1921	1	#NULL!	0	0	60	0	1	1	1.2	2	8
1922	2	1	0	1	54	0	1	2	1	1.33333	9
1923	1	#NULL!	0	1	59	0	3	2.4	2.8	1.66667	7
1924	1	#NULL!	1	1	60	0	2	2.8	3	1.66667	7
1925	1	#NULL!	0	0	40	0	1	1.6	1.2	1.66667	8
1926	1	#NULL!	0	1	64	0	4	4	2.6	2.66667	5
1927	2	1	0	0	64	0	2	2.2	2.2	3	7
1928	1	#NULL!	0	0	28	1	3	1	2.2	2.66667	9
1929	1	#NULL!	0	0	53	0	3	2.8	3	3	7
1930	2	1	1	1	64	0	3	1.6	2.4	3.33333	8
1931	1	#NULL!	0	0	58	0	4	1.4	1.2	1	8
1932	1	#NULL!	0	0	58	0	4	2	1.4	2	9
1933	1	#NULL!	0	0	54	0	2	1	1.2	1.33333	9
1934	2	1	0	0	61	0	1	1.6	1.4	2.33333	8
1935	1	#NULL!	0	0	56	0	4	1.4	2	2	10
1936	2	1	0	0	48	0	1	1.2	1.6	1.33333	9
1937	1	#NULL!	0	0	48	0	2	1.2	1	1.33333	6
1938	1	#NULL!	1	1	57	0	1	1.8	1.8	2.66667	7
1939	2	1	0	0	60	0	1	1.4	1.4	2	8
1940	2	1	0	0	63	0	1	2.6	1.2	1.33333	7
1941	2	1	0	0	31	1	1	1.6	1.4	2	8
1942	1	#NULL!	0	0	64	1	3	1.6	1.2	2	8
1943	1	#NULL!	0	0	54	1	4	1.8	1.4	2	9
1944	1	#NULL!	0	1	61	0	4	1.6	1	1.66667	8
1945	2	1	0	0	53	1	4	3.8	3.2	2.66667	6
1946	1	#NULL!	0	0	59	0	2	3.4	2	4.66667	8
1947	1	#NULL!	0	0	62	0	4	2.4	2.2	2	8
1948	1	#NULL!	0	0	60	0	5	1	1	1.33333	8
1949	1	#NULL!	0	1	60	0	3	3	2.6	3	9
1950	1	#NULL!	0	0	39	0	3	2	2.2	1.33333	7
1951	1	#NULL!	0	0	43	0	5	3.2	2.4	3.33333	3
1952	1	#NULL!	0	0	64	1	1	1.6	1.2	1	8
1953	1	#NULL!	0	1	58	0	3	1.6	1.6	2.33333	9
1954	1	#NULL!	0	0	58	1	3	1.2	1.4	2.33333	8
1955	2	1	0	0	61	0	1	1.8	1.8	2.33333	8
1956	1	#NULL!	0	0	62	0	1	2	1.4	1	8
1957	1	#NULL!	0	0	62	1	2	1.6	1.4	2	8
1958	1	#NULL!	0	0	45	0	3	2.8	1.8	1.66667	6
1959	1	#NULL!	1	0	63	1	2	1.2	1.2	2	9
1960	1	#NULL!	1	0	60	0	4	2.2	2	3.33333	8
1961	1	#NULL!	0	1	51	1	1	2	2.2	4	8
1962	1	#NULL!	0	0	59	0	2	1	1	1.66667	8
1963	1	#NULL!	0	0	32	1	4	1.4	2.4	1	7
1964	1	#NULL!	0	0	66	0	3	2	1.4	4.33333	7
1965	1	#NULL!	0	0	48	1	5	4	2.8	3.33333	4
1966	1	#NULL!	0	0	41	0	2	1.2	1.2	1.66667	8
1967	1	#NULL!	0	0	42	0	5	1.4	1	1.33333	8
1968	2	1	0	1	26	0	1	1.4	1	1.33333	9
1969	1	#NULL!	0	0	53	0	4	1.6	1.6	4	9
1970	1	#NULL!	0	1	73	0	3	1	1	1	7
1971	1	#NULL!	0	0	55	0	4	2.6	1.6	2	8
1972	2	1	0	1	56	0	2	2.8	3.6	3.33333	6
1973	1	#NULL!	0	0	63	0	1	1.4	1	2.33333	9
1974	1	#NULL!	0	0	57	0	2	2.2	1.6	2.33333	8
1975	1	#NULL!	0	0	58	0	4	1.6	1.6	1.66667	8
1976	1	#NULL!	1	0	56	0	2	1.6	1.4	1.66667	9
1977	1	#NULL!	0	0	63	0	3	1.4	1.4	1.66667	8
1978	2	1	0	0	62	0	1	2.2	2.8	3	9
1979	1	#NULL!	0	1	65	0	1	2.4	3.4	2	7
1980	1	#NULL!	0	0	63	0	4	3.4	2.6	3.33333	5
1981	1	#NULL!	0	0	41	0	1	1.4	1.4	1.66667	9
1982	1	#NULL!	0	0	50	0	4	1.6	2	1	9
1983	2	1	0	1	57	1	1	2.4	2	2	7
1984	2	1	0	1	65	1	1	2	2	1.33333	8
1985	1	#NULL!	0	1	64	0	2	3.8	3.2	2.66667	7
1986	2	1	0	0	57	0	1	3.8	2	2	7
1987	1	#NULL!	1	1	64	0	2	1.6	1	2	8
1988	1	#NULL!	0	0	54	0	4	2.2	1.6	2.66667	5
1989	1	#NULL!	0	0	58	0	1	1	1	2	10
1990	1	#NULL!	0	0	62	0	5	2.6	1	2	8
1991	2	2	0	0	57	1	2	2.4	2.2	2.33333	7
1992	2	2	0	0	21	1	2	1.6	1.6	3.33333	7
1993	1	#NULL!	0	0	52	0	2	1.4	1.6	2.33333	9
1994	2	1	0	0	63	1	1	2.6	2.2	2	5
1995	1	#NULL!	1	0	52	1	5	1.6	1.2	2.33333	10
1996	2	1	0	0	61	1	2	3.6	3	4.33333	6
1997	2	1	0	0	62	0	1	3	2.2	4.66667	8
1998	1	#NULL!	0	0	52	0	1	3.8	3.2	4.66667	6
1999	1	#NULL!	0	0	57	0	1	2	1.6	4	7
[truncated: 5,209 more rows]
